# Supplementary material for: City-scale monitoring of antibiotic resistance genes by digital PCR and metagenomics
Source: Environ Microbiome. 2024 Mar 15;19:16. doi: 10.1186/s40793-024-00557-6 (PMC10943798; doi:10.1186/s40793-024-00557-6)
Supplement: Supplementary file 2 — Supplementary Material 2: Supplementary Tables [file 40793_2024_557_MOESM2_ESM.xlsx]

## Sheet: Supplementary Table 1
	Supplementary Table 1 shows details about type and number of samples analyzed, volume processed and extracted DNA
	ANALYSED WATER SAMPLES
	Sampling point	Number of analysed samples
	Hospital wastewater	1
	WWTP input	3
	WWTP output	3
	Seawater	2												* Sample obtained from a different publication
	Untreated drinking water	1
	Dpcr and metagenomics analysis
	Sample	Sampling date	Filtered volume (mL)	Extraction kit	Extracted DNA (ng/ul)	ul obtained	Total DNA extacted (ng)	ng of DNA extracted/ml of sample	Obtained from:
	Hospital wastewater	05/14/19	10	Masterpure	30	35	1050	105
	WWTP input	03/26/19	10	Masterpure	105	35	3675	367.5
	WWTP output*	2016-11-05	10	Masterpure	16.5	35	577.5	57.75	Maestre-Carballa et al. (DOI: 10.1111/1462-2920.14758)
	Seawater*	02/27/19	1000	Masterpure	0.977	35	34.195	0.034195	McCullen et al. (DOI:10.1111/1758-2229.12804)
		11/18/20	2030	Masterpure+ProSoil	0.214636	110	23.61	0.0116305
	Untreated drinking water	11/20/20	106	DNA Easy PowerSoil	7.84	75	588	5.54717
	Hospital viral fraction	05/14/19	720	Qiamp MinElute Virus Spin Kit	9.95	35	348.25	0.483681
	WWTP input viral fraction	03/26/19	980	Qiamp MinElute Virus Spin Kit	9.68	35	338.8	0.345714
	WWTP output viral fraction*	2016-11-05	980	Qiamp MinElute Virus Spin Kit	0.77	35	26.95	0.0275	Maestre-Carballa et al. (DOI: 10.1111/1462-2920.14758)
	ARG metagenomics in WWTP input and output analysis: DNA vs RNA
	Sample	Sampling date	Filtered volume (mL)	Extraction kit	Extracted DNA (ng/ul)	Extracted RNA (ng/ul)	ul obtained	Total DNA extacted (ng)	ng of DNA extracted/ml of sample	Total RNA extacted (ng)	ng of RNA extracted/ml of sample
	WWTP input	01/28/20	920	Masterpure	168	426	35	5880	6.3913	14910	16.2065
	WWTP output	01/28/20	3000	Masterpure	192	135	35	6720	2.24	4725	1.575
	WWTP input viral fraction	02/19/20	5000	Qiamp MinElute Virus Spin Kit	37.5	2.89	35	1312.5	0.2625	101.15	0.02023
	WWTP output viral fraction	02/19/20	5000	Qiamp MinElute Virus Spin Kit	39.48	3.22	35	1381.8	0.27636	112.7	0.02254

## Sheet: Supplemtentary Table S2
	Table S2 shows results from metagenomic analysis of ARG in water samples
	NUCLEOTIDES UNASSEMBLED	i90	GB	ARG/ unsassembled Gb
	Hospital wastewater	11889	1.93343	6149.19
	WWTP input	10051	2.17681	4617.31
	WWTP output	390	3.9878	97.7982
	Seawater	4681	16.8579	277.674
	Untreated drinking water	5065	25.1303	201.55
	Hospital viral fraction	382	2.57129	148.563
	WWTP input viral fraction	68	2.37342	28.6507
	WWTP output viral fraction	4	5.53329	0.722897
	PROTEIN ASSEMBLED	i90	Gb	ARG/assembled Gb
	Hospital wastewater	291	0.25788	1128.43
	WWTP input	155	0.273201	567.349
	WWTP output	35	0.476983	73.3778
	Seawater	11	0.384858	28.582
	Untreated drinking water	2	0.71484	2.79783
	putative Hospital viral fraction	2	0.0512042	39.0593
	putative WWTP input viral fraction putative	0	0.042026	0
	putative output viral fraction	0	0.0760414	0

## Sheet: Supplementary Table S3
Table S3 shows correaltion of DDD Hospital and Community data
	Metagenome	identity vs ARG databases (%)	Statistic1	DDD Hospital	DDD Comunity
	Hospital wastewater	≥50	r	0,31	0,65
			R2	0,1	0,43
			p-value	0,56	0,18
		≥90	r	-0,26	0,49
			R2	0,07	0,23
			p-value	0,65	0,35
	all water samples Alicante	≥50	r	0,66	0,65
			R2	0,43	0,43
			p-value	0,18	0,18
		≥90	r	0,48	-0,1
			R2	0,23	0,01
			p-value	0,36	0,91
	1 Spearman’s correlation coefficient (r), coefficient of determination (R2) and significance of the co-relation (p-value).

## Sheet: Supplementary Table S4
Table S4 shows values used as input for building main figure 5
					Unassembled		Assembled
ARG	gene copies per extracted DNA ng	DESVEST_gene copies per extracted DNA ng	gene copies per Ml	DESVEST_gene copies per Ml	ID50	ID90	ID50	ID90
sul2 Hospital wastewater	9794.59	2899.52	1.02843e+06	304450	121.546	121.029	17.459	17.459
sul2 WWTP input	11271	280.014	4.14209e+06	102905	36.2917	35.8323	8.2288	8.2288
sul2 WWTP output	7916.03	1446.36	457151	83527.5	24.3242	20.3119	4.84793	4.84793
sul2 Seawater	20.6509		0.347861	0	0.237277	0.0593194	0	0
tetW Hospital wastewater	6130.31	1210.22	643683	127073	235.851	230.161	29.0983	29.0983
tetW WWTP input	18661.5	3154.4	6.8581e+07	1.15924e+06	92.7965	89.1214	8.2288	8.2288
tetW WWTP output	187.248		10813.6	0	2.75841	1.25382	4.84793	4.84793
tetW Seawater	6.8933		0.116116	0	0.355916	0.296597	2.29222	0
	copy/mL sample**	Metagenomics tetw (ID50)	Metagenomics (assembled) tetw (ID90)
	643683	17.459	17.459
	6.8581e+07	8.2288	8.2288
	10813.6	4.84793	4.84793
	0.116116	0	0			copiy/mL sample**	Metagenomics sul2 (ID50)	Metagenomics (assembled) sul2 (ID90)
						1.02843e+06	29.0983	29.0983
						4.14209e+06	8.2288	8.2288
						457151	4.84793	4.84793
						0.347861	0	0
			ASSEMBLED DATA							ASSEMBLED DATA
	ARG	dPCR tetw	Metagenomics tetw (ID50)	Metagenomics (assembled) tetw (ID90)				ARG	dPCR sul2	Metagenomics sul2 (ID50)	Metagenomics (assembled) sul2 (ID90)
	Hospital	6130.31	17.459	17.459				Hospital	9794.59	29.0983	29.0983
	WWTPentry	18661.5	8.2288	8.2288				WWTPentry	11271	8.2288	8.2288
	WWTPexit	187.248	4.84793	4.84793				WWTPexit	7916.03	4.84793	4.84793
	Seawater	6.8933	0	0				Seawater	20.6509	0	0
	dPCR tetw	Metagenomics (unassembled) tetw (ID90)				dPCR sul2	Metagenomics (unassembled) sul2 (ID90)
	6130.31	230.161				9794.59	121.029
	18661.5	89.1214				11271	35.8323
	187.248	1.25382				7916.03	20.3119
	6.8933	0.296597				20.6509	0.0593194
	dPCR tetw	Metagenomics tetw (ID50)
	6130.31	17.459
	18661.5	8.2288
	187.248	4.84793
	6.8933	0
	dPCR tetw	Metagenomics (assembled) tetw (ID90)
	6130.31	17.459
	18661.5	8.2288
	187.248	4.84793
	6.8933	0
			gene copies per extracted DNA ng	gene copies per Ml	DESVEST_gene copies per extracted DNA ng	DESVEST_gene copies per Ml
		sul2 Hospital wastewater	9794.59	1.02843e+06	2899.52	304450
		sul2 WWTP input	11271	4.14209e+06	280.014	102905
		sul2 WWTP output	7916.03	457151	1446.36	83527.5
		sul2 Seawater	20.6509	0.347861		0
		tetW Hospital wastewater	6130.31	643683	1210.22	127073
		tetW WWTP input	18661.5	6.8581e+07	3154.4	1.15924e+06
		tetW WWTP output	187.248	10813.6		0
		tetW Seawater	6.8933	0.116116		0

## Sheet: Supplementary Table S5
Table S5 shows the blastp results from comparing IMG/VR v4 vs. CARD, RESFAMS and ARG_ANNOT and the analysed ARG hits obtained
Blastp results IMG/VR v4 vs. CARD, RESFAMS and ARG_ANNOT							Hits of ARG obtained with blastp, antibiotic they confer resistance to and strategy							ARG classes distribution
IMGVRv4_ORF	ARG_entry	identity	e-value	bit-score			ARG_entry	n_hits	GRA	Antibiotic	Strategy			aminocoumarin	5
IMGVR_UViG_2100351016_000022|2100351016|SWWA_00327020	(AGly)aac6-Ic:M94066:1554-1994:441	96.575	4.97e-105	292			(AGly)aac3-IIa:X51534:91-951:861	1	aac3-IIa	aminoglycoside	antibiotic	inactivation		aminoglycoside	196
IMGVR_UViG_2140918032_000065|2140918032|RumX_00134570	gb|AAA23033.2|ARO:3000190|tetO	99.374	0	1312			(AGly)aac6-Aph2:M13771:304-1743:1440	16	aac6-aph2	aminoglycoside	antibiotic	inactivation		antibacterial free fatty acids	2
IMGVR_UViG_2511231106_000002|2511231106|2511663916	(Bla)aci1:AJ007350:240-1094:855	100	0	558			(AGly)aac6-Ib:M21682:380-985:606	1	aac6-Ib	aminoglycoside	antibiotic	inactivation		beta-lactamase	181
IMGVR_UViG_2511231131_000005|2511231131|2511739852	NC_002695_1_913290_p01	99.588	0	992			(AGly)aac6-Ic:M94066:1554-1994:441	33	aac6-Ic	aminoglycoside	antibiotic	inactivation		bicyclomycin	2
IMGVR_UViG_2511231199_000001|2511231199|2511969454	AF325133_1_gene1_p1	100	0	576			(AGly)aac6-Im:AF337947:1215-1751:537	1	aac6-lm	aminoglycoside	antibiotic	inactivation		chloramphenicol	8
IMGVR_UViG_2512047041_000004|2512047041|2512385202	NC_002695_1_913290_p01	99.383	0	990			(AGly)aadA13:AY713504:1-798:798	1	aadA13	aminoglycoside	antibiotic	inactivation		diaminopyrimidine	31
IMGVR_UViG_2513237215_000004|2513237215|2514213991	(Fcyn)FosB2:NC_012581.1:459871-460290:420	99.2	2.49e-92	259			(AGly)aadA1-pm:JQ690540:7968-8798:831	2	aadA1	aminoglycoside	antibiotic	inactivation		fluoroquinolone	4
IMGVR_UViG_2513237251_000006|2513237251|2514249977	NC_002695_1_913290_p01	100	0	997			(AGly)aadA2:X68227:66-945:780	8	aadA2	aminoglycoside	antibiotic	inactivation		fosfomycin	120
IMGVR_UViG_2513237251_000007|2513237251|2514249990	NC_002695_1_913273_p01	100	6.57e-77	219			(AGly)aadA7:AF224733:32-829:798	1	aadA7	aminoglycoside	antibiotic	inactivation		glycopeptide	5
IMGVR_UViG_2513237400_000001|2513237400|2514747207	gb|CAA77936.1|ARO:3004039|Escherichia	97.273	8.66e-75	213			(AGly)aadE-Pp:HE577054:1299623-1300477:855	31	aadE	aminoglycoside	antibiotic	inactivation		MLS	804
IMGVR_UViG_2516143027_000008|2516143027|2516231237	gb|CAA77936.1|ARO:3004039|Escherichia	99.091	1.47e-76	218			(AGly)ant3''Ih-Aac6-IId:AF453998:3555-4946:1392	1	ant3''Ih-Aac6-IId	aminoglycoside	antibiotic	inactivation		multidrug	1035
IMGVR_UViG_2516143071_000002|2516143071|2516321669	gb|CAA77936.1|ARO:3004039|Escherichia	100	4.08e-42	129			(AGly)ant6-Ia:AF330699:22-930:909	14	ant6-la	aminoglycoside	antibiotic	inactivation		mupirocin	1
IMGVR_UViG_2516143081_000005|2516143081|2516345589	NC_002695_1_913273_p01	99.091	9.58e-77	219			(AGly)ant6-Ib:FN594949:27482-28339:858	5	ant6-lb	aminoglycoside	antibiotic	inactivation		peptide	1
IMGVR_UViG_2517572207_000001|2517572207|2518127673	(AGly)aadE-Pp:HE577054:1299623-1300477:855	99.648	0	587			(AGly)aph(2'')-Ib:AF207840:272-1171:900	2	aph(2'')-IIa	aminoglycoside	antibiotic	inactivation		phenicol	14
IMGVR_UViG_2518285549_000001|2518285549|2518441781	gb|CAQ49384.1|ARO:3000186|tetM	100	3.42e-90	270			(AGly)aph(3'')-Ia:FJ172370:38668-39483:816	1	aph(3'')-Ia	aminoglycoside	antibiotic	inactivation		rifampicin	1
IMGVR_UViG_2518285549_000001|2518285549|2518441793	gb|AAL05554.1|ARO:3003206|lsaE	96.629	0	526			(AGly)aph(3'')-III:V01547:535-1329:795	20	aph(3'')-III	aminoglycoside	antibiotic	inactivation		sulfonamide	23
IMGVR_UViG_2518645559_000008|2518645559|2518841046	NC_002695_1_913273_p01	100	2.97e-42	130			(AGly)aph3-Ia:HQ840942:23569-24384:816	5	aph(3')-Ia	aminoglycoside	antibiotic	inactivation		tetracycline	200
IMGVR_UViG_2519899551_000003|2519899551|2520095240	gb|CAA77936.1|ARO:3004039|Escherichia	100	1.08e-76	218			(AGly)aph7:GG774704:686456-687373:918	1	aph(7'')	aminoglycoside	antibiotic	inactivation			2633
IMGVR_UViG_2519899553_000001|2519899553|2520098883	(Fcyn)FosB2:NC_012581.1:459871-460290:420	100	1.62e-104	290			(AGly)aphA15:Y18050:4758-5552:795	1	aphA15	aminoglycoside	antibiotic	inactivation
IMGVR_UViG_2519899564_000026|2519899564|2520148119	NC_002695_1_913290_p01	99.383	0	990			(AGly)apmA:FN806789:2858-3682:822	1	apmA	aminoglycoside	antibiotic	inactivation
IMGVR_UViG_2519899566_000031|2519899566|2520158985	NC_002695_1_913290_p01	99.177	0	989			(AGly)sat4A:X92945:38870-39412:543	20	SAT-4	aminoglycoside	antibiotic	inactivation
IMGVR_UViG_2519899586_000030|2519899586|2520233092	NC_002695_1_913290_p01	99.383	0	990			(AGly)spw:NG_048075:101-910:810	7	spw	aminoglycoside	antibiotic	inactivation
IMGVR_UViG_2519899604_000001|2519899604|2520300339	NC_002695_1_913273_p01	99.091	9.58e-77	219			(AGly)strB:FJ474091:264-1100:837	1	APH(6)-Id	aminoglycoside	antibiotic	inactivation
IMGVR_UViG_2519899742_000009|2519899742|2520839864	gb|CAA77936.1|ARO:3004039|Escherichia	100	4.08e-42	129			(Bla)aci1:AJ007350:240-1094:855	70	aci1	beta-lactamase	antibiotic	inactivation
IMGVR_UViG_2519899779_000007|2519899779|2520966614	NC_002695_1_913273_p01	100	2.97e-42	130			(Bla)blaCTX-M-3:Y10278:1-876:876	3	blaCTX-M-3	beta-lactamase	antibiotic	inactivation
IMGVR_UViG_2519899780_000008|2519899780|2520971960	NC_002695_1_913273_p01	100	2.97e-42	130			(Bla)blaI:NG_047499:101-481:381	3	blal	beta-lactamase	antibiotic	inactivation
IMGVR_UViG_2519899835_000007|2519899835|2521127555	gb|CAA77936.1|ARO:3004039|Escherichia	99.091	1.47e-76	218			(Bla)blaOXA-1:JQ682867:1-831:831	1	blaOXA-1	beta-lactamase	antibiotic	inactivation
IMGVR_UViG_2519899836_000003|2519899836|2521129313	gb|CAA77936.1|ARO:3004039|Escherichia	99.091	1.47e-76	218			(Bla)blaOXA-204:JQ809466:5375-6172:798	3	blaOXA-204	beta-lactamase	antibiotic	inactivation
IMGVR_UViG_2521172580_000004|2521172580|2521527250	gb|CAA77936.1|ARO:3004039|Escherichia	100	4.08e-42	129			(Bla)blaOXA-23:EF120622:1499-2320:822	4	blaOXA-23	beta-lactamase	antibiotic	inactivation
IMGVR_UViG_2521172589_000013|2521172589|2521555625	gb|CAA77936.1|ARO:3004039|Escherichia	100	4.08e-42	129			(Bla)blaROB-1:AF022114:303-1220:918	1	blaROB-1	beta-lactamase	antibiotic	inactivation
IMGVR_UViG_2522572021_000006|2522572021|2522659629	NC_002695_1_913290_p01	99.383	0	990			(Bla)blaSHV-12:FJ685654:24-860:837	1	blaSHV-12	beta-lactamase	antibiotic	inactivation
IMGVR_UViG_2522572023_000004|2522572023|2522671324	NC_002695_1_913290_p01	99.383	0	990			(Bla)blaTEM-116:AY425988:6-866:861	3	blaTEM-116	beta-lactamase	antibiotic	inactivation
IMGVR_UViG_2522572164_000009|2522572164|2523128338	gb|CAA77936.1|ARO:3004039|Escherichia	100	4.08e-42	129			(Bla)blaTEM-128:AY359287:186-1046:861	1	blaTEM-128	beta-lactamase	antibiotic	inactivation
IMGVR_UViG_2522572165_000009|2522572165|2523134255	gb|CAA77936.1|ARO:3004039|Escherichia	100	4.08e-42	129			(Bla)blaTEM-1D:AF188200:215-1075:861	13	blaTEM-1D	beta-lactamase	antibiotic	inactivation
IMGVR_UViG_2523533510_000011|2523533510|2523587012	gb|CAA77936.1|ARO:3004039|Escherichia	100	4.08e-42	129			(Bla)blaZ:AB245469:2235-3080:861	2	BlaZ	beta-lactamase	antibiotic	inactivation
IMGVR_UViG_2523533513_000003|2523533513|2523596422	gb|CAA77936.1|ARO:3004039|Escherichia	100	4.08e-42	129			(Bla)cfxA4:AY769933:1-966:966	1	Cfxa4	beta-lactamase	antibiotic	inactivation
IMGVR_UViG_2523533514_000006|2523533514|2523605469	gb|CAA77936.1|ARO:3004039|Escherichia	100	4.08e-42	129			(Bla)Zn-dependent_hydrolase:NC_010410:882015-882977:963	1	Zn-dependent_hydrolase	beta-lactamase	antibiotic	inactivation
IMGVR_UViG_2523533515_000004|2523533515|2523607095	gb|CAA77936.1|ARO:3004039|Escherichia	100	4.08e-42	129			(Fcd)far1:NC_005127:19072-19713:642	15	far1	beta-lactamase	antibiotic	inactivation
IMGVR_UViG_2523533516_000003|2523533516|2523612849	gb|CAA77936.1|ARO:3004039|Escherichia	100	4.08e-42	129			(Fcyn)FosB2:NC_012581.1:459871-460290:420	119	FosB2	fosfomycin	antibiotic	inactivation
IMGVR_UViG_2523533542_000002|2523533542|2523719893	(AGly)spw:NG_048075:101-910:810	100	0	545			(Flq)OqxA:EU370913:46652-47827:1176	2	OqxA	multidrug	antibiotic	efflux
IMGVR_UViG_2523533587_000002|2523533587|2523865401	X04388_gene_p01	99.531	0	1313			(Flq)OqxBgb:EU370913:47851-51003:3153	3	OqxBgb	multidrug	antibiotic	efflux
IMGVR_UViG_2526164558_000001|2526164558|2526366162	(MLS)msr(D):AF274302:2462-3925:1464	93.996	0	908			(Flq)qnrB10:DQ631414:1-681:681	1	qnrB10	fluoroquinolone	target	protection
IMGVR_UViG_2526164594_000017|2526164594|2526524820	gb|CAA77936.1|ARO:3004039|Escherichia	98.182	9.22e-76	216			(Gly)vanA-G:AY271782:157-606:450	5	vanA-G	glycopeptide	antibiotic	target	alteration
IMGVR_UViG_2526164594_000026|2526164594|2526524807	NC_002695_1_913290_p01	100	0	997			(MLS)erm(B):M11180:714-1451:738	1	ErmB	MLS	antibiotic	target	alteration
IMGVR_UViG_2526164594_000032|2526164594|2526526213	gb|CAA77936.1|ARO:3004039|Escherichia	98.182	9.22e-76	216			(MLS)msr(D):AF274302:2462-3925:1464	17	msrD	MLS	antibiotic	target	protection
IMGVR_UViG_2526164601_000032|2526164601|2526562407	NC_002695_1_913290_p01	99.383	0	990			(Phe)bcr1:NG_055652:101-1309:1209	2	bcr1	bicyclomycin	antibiotic	efflux
IMGVR_UViG_2526164603_000025|2526164603|2526574373	NC_002695_1_913290_p01	100	0	997			(Phe)catB4:EU935739:59054-59602:549	6	catB4	chloramphenicol	antibiotic	inactivation
IMGVR_UViG_2526164603_000026|2526164603|2526574386	NC_002695_1_913273_p01	100	6.57e-77	219			(Rif)rif:EF541029:530-2170:1641	1	rif	rifampicin	??
IMGVR_UViG_2526164604_000028|2526164604|2526580329	NC_002695_1_913290_p01	100	0	997			(Tet)tet(32):DQ647324:181-2100:1920	13	tet32	tetracycline	antibiotic	target	protection
IMGVR_UViG_2526164604_000029|2526164604|2526580341	NC_002695_1_913273_p01	100	6.57e-77	219			(Tet)tetL:FN435329:1-1377:1377	7	tetL	tetracycline	antibiotic	efflux
IMGVR_UViG_2526164612_000010|2526164612|2526613804	gb|CAA77936.1|ARO:3004039|Escherichia	100	4.08e-42	129			(Tet)tetM:DQ534550:1451-3370:1920	17	TetM	tetracycline	antibiotic	target	protection
IMGVR_UViG_2526164613_000019|2526164613|2526616666	NC_002695_1_913290_p01	99.588	0	992			(Tmt)dfrA1:JQ794607:474:59-532	3	dfrA1	diaminopyrimidine	antibiotic	target	replacement
IMGVR_UViG_2526164618_000016|2526164618|2526637790	NC_002695_1_913290_p01	99.117	0	924			(Tmt)dfrA14:GU726917:72-545:474	1	dfrA14	diaminopyrimidine	antibiotic	target	replacement
IMGVR_UViG_2526164621_000014|2526164621|2526651962	NC_002695_1_913290_p01	99.177	0	989			AB084246_gene_p01	3	tetA	tetracycline	antibiotic	efflux
IMGVR_UViG_2526164629_000020|2526164629|2526693516	gb|CAA77936.1|ARO:3004039|Escherichia	99.091	1.47e-76	218			AF024602_1_gene5_p01	1	APH(3'')-Ib	aminoglycoside	antibiotic	inactivation
IMGVR_UViG_2526164633_000032|2526164633|2526715779	gb|AEJ33969.1|ARO:3000410|sul1	100	0	553			AF148851_1_gene1_p01	1	SHV-2	beta-lactamase	antibiotic	inactivation
IMGVR_UViG_2526164633_000032|2526164633|2526715780	(AGly)aadA7:AF224733:32-829:798	100	0	530			AF325133_1_gene1_p1	1	CTX-M-14	beta-lactamase	antibiotic	inactivation
IMGVR_UViG_2526164634_000024|2526164634|2526722268	gb|AAC73564.1|ARO:3000216|acrB	99.899	0	2015			AF395881_gene_p01	1	KPC-3	beta-lactamase	antibiotic	inactivation
IMGVR_UViG_2526164634_000028|2526164634|2526723361	NC_002695_1_913290_p01	99.177	0	988			AJ222769_gene_p01	20	TetO	tetracycline	antibiotic	target	protection
IMGVR_UViG_2526164647_000016|2526164647|2526764389	NC_002695_1_913290_p01	99.177	0	989			AJ437107_1_gene1_p01	1	blaTEM-30	beta-lactamase	antibiotic	inactivation
IMGVR_UViG_2526164649_000014|2526164649|2526773360	NC_002695_1_913290_p01	99.177	0	989			AY034847_1_gene1_p01	1	KPC-2	beta-lactamase	antibiotic	inactivation
IMGVR_UViG_2526164650_000009|2526164650|2526778652	NC_002695_1_913290_p01	98.971	0	987			AY139598_1_gene3_p01	1	blaOXA-119	beta-lactamase	antibiotic	inactivation
IMGVR_UViG_2526164651_000005|2526164651|2526783633	NC_002695_1_913290_p01	98.971	0	988			AY156923_1_gene1_p01	1	CTX-M-27	beta-lactamase	antibiotic	inactivation
IMGVR_UViG_2526164653_000012|2526164653|2526796973	gb|CAA77936.1|ARO:3004039|Escherichia	100	4.08e-42	129			AY485126_gene_p01	3	tetO	tetracycline	antibiotic	target	protection
IMGVR_UViG_2526164663_000041|2526164663|2526846202	NC_002695_1_913290_p01	99.383	0	990			AY587956_gene_p01	1	blaOXA-61	beta-lactamase	antibiotic	inactivation
IMGVR_UViG_2526164665_000033|2526164665|2526857819	NC_002695_1_913290_p01	99.383	0	990			AY740681_1_gene5_p01	1	cat	chloramphenicol	antibiotic	inactivation
IMGVR_UViG_2526164666_000033|2526164666|2526864013	NC_002695_1_913290_p01	99.383	0	990			AY762325_1_gene1_p01	1	blaOXA-73	beta-lactamase	antibiotic	inactivation
IMGVR_UViG_2526164670_000007|2526164670|2526888099	gb|CAA77936.1|ARO:3004039|Escherichia	98.182	9.22e-76	216			AY995206_gene_p01	7	CTX-M-15	beta-lactamase	antibiotic	inactivation
IMGVR_UViG_2526164674_000017|2526164674|2526906250	NC_002695_1_913273_p01	100	6.57e-77	219			DQ294299_gene_p01	17	tetO	tetracycline	antibitic	target	protection
IMGVR_UViG_2526164674_000032|2526164674|2526904819	NC_002695_1_913290_p01	100	0	997			EU118119_1_orf1_gene_p01	1	aadA2	aminoglycoside	antibiotic	inactivation
IMGVR_UViG_2526164688_000028|2526164688|2526972365	NC_002695_1_913290_p01	99.177	0	987			FN594949_1_gene24_p01	5	tet44	tetracycline	antibiotic	target	alteration
IMGVR_UViG_2526164690_000030|2526164690|2526988710	gb|AEJ33969.1|ARO:3000410|sul1	100	0	553			gb|AAA23033.2|ARO:3000190|tetO	37	teto	tetracycline	antibiotic	target
IMGVR_UViG_2526164690_000030|2526164690|2526988711	(AGly)aadA1-pm:JQ690540:7968-8798:831	100	0	528			gb|AAA23215.1|ARO:3002687|catQ	1	catQ	chloramphenicol	antibiotic	inactivation
IMGVR_UViG_2526164692_000009|2526164692|2526998057	gb|CAA77936.1|ARO:3004039|Escherichia	100	4.08e-42	129			gb|AAA88675.1|ARO:3000498|ErmF	12	ErmF	MLS	antibiotic	target
IMGVR_UViG_2526164693_000010|2526164693|2527001491	NC_002695_1_913273_p01	100	6.57e-77	219			gb|AAA98484.1|ARO:3000596|ErmX	1	ErmX	MLS	antibiotic	target
IMGVR_UViG_2526164693_000023|2526164693|2527001473	NC_002695_1_913290_p01	100	0	997			gb|AAB51421.1|ARO:3002686|catP	1	catP	phenicol	antibiotic	inactivation
IMGVR_UViG_2529292715_000017|2529292715|2529675298	NC_002695_1_913290_p01	99.177	0	989			gb|AAC37034.1|ARO:3000522|ErmG	2	ErmG	MLS	antibiotic	target
IMGVR_UViG_2529292730_000035|2529292730|2529751949	NC_002695_1_913290_p01	99.383	0	990			gb|AAC75135.2|ARO:3000792|mdtA	2	mdtA	aminocoumarin	antibiotic	efflux
IMGVR_UViG_2529292747_000028|2529292747|2529825563	NC_002695_1_913290_p01	100	0	997			gb|AAC75137.1|ARO:3000794|mdtC	2	mdtC	aminocoumarin	antibiotic	efflux
IMGVR_UViG_2529292755_000009|2529292755|2529872057	gb|CAA77936.1|ARO:3004039|Escherichia	100	4.08e-42	129			gb|AAC76296.1|ARO:3000656|acrS	1	acrS	multidrug	antibiotic	efflux
IMGVR_UViG_2529292853_000011|2529292853|2530241451	gb|CAA77936.1|ARO:3004039|Escherichia	99.091	1.47e-76	218			gb|AAD01868.1|ARO:3002867|dfrF	4	dfrF	diaminopyrimidine	antibiotic	target
IMGVR_UViG_2529292869_000014|2529292869|2530314717	NC_002695_1_913290_p01	100	0	997			gb|AAD23513.1|ARO:3003002|CfxA2	13	CfxA2	beta-lactamase	antibiotic	inactivation	protection
IMGVR_UViG_2529292870_000019|2529292870|2530319543	NC_002695_1_913290_p01	99.588	0	992			gb|AAD51344.1|ARO:3003051|smeA	1	smeA	multidrug	antibiotic	efflux
IMGVR_UViG_2529292871_000022|2529292871|2530324239	NC_002695_1_913290_p01	99.588	0	992			gb|AAF40763.1|ARO:3003961|farA	1	farA	antibacterial free fatty acids	antibiotic	efflux
IMGVR_UViG_2529292872_000018|2529292872|2530329613	NC_002695_1_913290_p01	100	0	997			gb|AAF40764.1|ARO:3003962|farB	1	farB	antibacterial free fatty acids	antibiotic	efflux
IMGVR_UViG_2529292874_000019|2529292874|2530339445	NC_002695_1_913290_p01	100	0	997			gb|AAG07595.1|ARO:3000809|opmD	1	opmD	multidrug	antibiotic
IMGVR_UViG_2529292882_000021|2529292882|2530360690	gb|CAA77936.1|ARO:3004039|Escherichia	99.091	1.47e-76	218			gb|AAK97755.1|ARO:3000167|tet(C)	1	tet(C)	tetracycline	antibiotic	efflux
IMGVR_UViG_2529292883_000005|2529292883|2530364045	gb|CAA77936.1|ARO:3004039|Escherichia	97.273	2.4e-75	214			gb|AAL02176.1|ARO:3004669|emtA	1	emtA	MLS	antibiotic	target	alteration
IMGVR_UViG_2529292884_000007|2529292884|2530368894	NC_002695_1_913273_p01	100	6.57e-77	219			gb|AAL05554.1|ARO:3003206|lsaE	15	IsaE	multidrug	antibiotic	target
IMGVR_UViG_2529292884_000016|2529292884|2530367805	NC_002695_1_913290_p01	100	0	997			gb|AAL14439.1|ARO:3000774|adeA	2	adeA	multidrug	antibiotic	efflux
IMGVR_UViG_2529292885_000017|2529292885|2530373263	NC_002695_1_913290_p01	100	0	997			gb|AAL59753.1|ARO:3000412|sul2	14	sul2	sulfonamide	antibiotic	target
IMGVR_UViG_2529292886_000014|2529292886|2530378757	NC_002695_1_913290_p01	100	0	997			gb|AAL73129.1|ARO:3000616|mel	27	mel	multidrug	antibiotic	target	protection
IMGVR_UViG_2529292887_000002|2529292887|2530384172	gb|CAA77936.1|ARO:3004039|Escherichia	99.091	1.47e-76	218			gb|AAL75563.1|ARO:3000168|tet(D)	1	tetD	tetracycline	antibiotic efflux
IMGVR_UViG_2529292888_000009|2529292888|2530389640	NC_002695_1_913273_p01	100	6.57e-77	219			gb|AAL79549.2|ARO:3003003|CfxA3	7	CfxA3	beta-lactamase	antibiotic	inactivation	protection
IMGVR_UViG_2529292888_000017|2529292888|2530389628	NC_002695_1_913290_p01	100	0	997			gb|AAO04716.1|ARO:3002865|dfrC	5	dfrC	diaminopyrimidine	antibiotic	target	replacement
IMGVR_UViG_2529292905_000019|2529292905|2530449931	NC_002695_1_913290_p01	99.588	0	992			gb|AAY32951.1|ARO:3002837|lnuC	31	InuC	MLS	antibiotic	inactivation
IMGVR_UViG_2529292909_000008|2529292909|2530471982	gb|BAJ42218.1|ARO:3004612|Escherichia	100	0	796			gb|ABC17627.1|ARO:3002547|AAC(6')-Ib-cr	1	AAC(6')-Ib-cr	aminoglycoside	antibiotic	inactivation
IMGVR_UViG_2529292919_000020|2529292919|2530521334	NC_002695_1_913290_p01	98.971	0	985			gb|ABI20451.1|ARO:3003741|mphE	4	mphE	MLS	antibiotic	inactivation
IMGVR_UViG_2529292972_000022|2529292972|2530705756	NC_002695_1_913290_p01	100	0	997			gb|ACB05808.1|ARO:3003109|msrE	4	msrE	multidrug	antibiotic	target
IMGVR_UViG_2529292972_000023|2529292972|2530705769	NC_002695_1_913273_p01	100	6.57e-77	219			gb|ACH87088.1|ARO:3000196|tet32	1	tet32	tetracycline	antibiotic	target
IMGVR_UViG_2529292973_000017|2529292973|2530711903	NC_002695_1_913273_p01	100	6.57e-77	219			gb|ACJ63262.1|ARO:3003107|mefB	5	mefB	MLS	antibiotic	efflux
IMGVR_UViG_2529292973_000022|2529292973|2530711888	NC_002695_1_913290_p01	100	0	997			gb|ADM92605.1|ARO:3000553|adeR	1	adeR	multidrug	antibiotic	efflux
IMGVR_UViG_2529292974_000019|2529292974|2530717548	NC_002695_1_913290_p01	100	0	997			gb|AEA37904.1|ARO:3003112|lsaC	7	lsaC	multidrug	antibiotic	target
IMGVR_UViG_2529292974_000020|2529292974|2530717559	NC_002695_1_913273_p01	100	6.57e-77	219			gb|AEJ33969.1|ARO:3000410|sul1	9	sul1	sulfonamide	antibiotic	target
IMGVR_UViG_2529292975_000022|2529292975|2530723257	NC_002695_1_913290_p01	100	0	997			gb|AEQ93536.1|ARO:3004468|CrpP	1	CrpP	fluoroquinolone	antibiotic	inactivation
IMGVR_UViG_2529292975_000023|2529292975|2530723268	NC_002695_1_913273_p01	100	6.57e-77	219			gb|AFH35853.1|ARO:3001328|Escherichia	1	mdfA	multidrug	antibiotic	efflux
IMGVR_UViG_2529292978_000024|2529292978|2530740289	NC_002695_1_913290_p01	100	0	997			gb|AGR48358.1|ARO:3004459|Shigella	8	cat	phenicol	antibiotic efflux	inactivation
IMGVR_UViG_2529292979_000028|2529292979|2530746001	NC_002695_1_913290_p01	100	0	997			gb|AHB39758.1|ARO:3003013|dfrA15	2	dfrA15	diaminopyrimidine	target	replacement
IMGVR_UViG_2529292980_000013|2529292980|2530751895	NC_002695_1_913273_p01	100	6.57e-77	219			gb|AHE40557.1|ARO:3002626|ANT(6)-Ia	11	ANT(6)-Ia	aminoglycoside	antibiotic
IMGVR_UViG_2529292980_000020|2529292980|2530751881	NC_002695_1_913290_p01	100	0	997			gb|AJD73064.1|ARO:3001301|RlmA(II)	3	RlmAII	MLS	antibiotic	target
IMGVR_UViG_2529292981_000036|2529292981|2530757917	NC_002695_1_913290_p01	100	0	997			gb|AKA86814|ARO:3003746|optrA	3	optrA	multidrug	antibiotic	target
IMGVR_UViG_2529292981_000037|2529292981|2530757929	NC_002695_1_913273_p01	100	6.57e-77	219			gb|AML99881.1|ARO:3001327|mdtK	1	mdtK	fluoroquinolone	antibiotic	efflux
IMGVR_UViG_2529292995_000015|2529292995|2530801231	gb|CAA77936.1|ARO:3004039|Escherichia	100	4.08e-42	129			gb|AMP42147.1|ARO:3004442|tet(W/N/W)	6	tetWNW	tetracycline	antibiotic
IMGVR_UViG_2529292998_000005|2529292998|2530816774	NC_002695_1_913290_p01	99.383	0	990			gb|ANZ79476.1|ARO:3003908|Erm(47)	5	Erm47	MLS	antibiotic	target	alteration
IMGVR_UViG_2529293036_000026|2529293036|2530940866	NC_002695_1_913290_p01	100	0	997			gb|BAA03776.1|ARO:3000316|mphA	2	mphA	MLS	antibiotic	inactivation
IMGVR_UViG_2529293036_000027|2529293036|2530940880	NC_002695_1_913273_p01	100	6.57e-77	219			gb|BAA15934.1|ARO:3000829|baeS	4	baeS	multidrug	antibiotic	efflux
IMGVR_UViG_2529293037_000019|2529293037|2530948259	gb|CAA77936.1|ARO:3004039|Escherichia	98.182	9.22e-76	216			gb|BAA15935.1|ARO:3000828|baeR	7	baeR	multidrug	antibiotic	efflux
IMGVR_UViG_2529293037_000033|2529293037|2530946777	NC_002695_1_913290_p01	100	0	997			gb|BAB20748.1|ARO:3002825|ErmY [Staphylococcus aureus]	3	ErmY	tetracycline	antibiotic	efflux
IMGVR_UViG_2529293042_000034|2529293042|2530974470	NC_002695_1_913290_p01	100	0	997			gb|BAB38260.1|ARO:3000830|cpxA	13	cpxA	multidrug	antibiotic	efflux
IMGVR_UViG_2529293042_000035|2529293042|2530974482	NC_002695_1_913273_p01	100	6.57e-77	219			gb|BAE15963.1|ARO:3002868|dfrG	16	dfrG	diaminopyrimidine	antibiotic	target	protection
IMGVR_UViG_2529293043_000023|2529293043|2530979928	NC_002695_1_913273_p01	100	6.57e-77	219			gb|BAJ42218.1|ARO:3004612|Escherichia	1	ampH	beta-lactamase	antibiotic	inactivation
IMGVR_UViG_2529293043_000035|2529293043|2530979915	NC_002695_1_913290_p01	100	0	997			gb|CAA29819.1|ARO:3002877|BcI	1	Bcl	beta-lactamase	antibiotic	inactivation
IMGVR_UViG_2529293045_000015|2529293045|2530990430	NC_002695_1_913273_p01	100	6.57e-77	219			gb|CAA52904.1|ARO:3002688|catS	2	catS	phenicol	antibiotic	inactivation
IMGVR_UViG_2529293045_000031|2529293045|2530991118	NC_002695_1_913290_p01	100	0	997			gb|CAA53189|ARO:3000521|mupA	1	mupA	mupirocin	antibiotic	target
IMGVR_UViG_2529293046_000003|2529293046|2530997665	gb|CAA77936.1|ARO:3004039|Escherichia	100	4.08e-42	129			gb|CAA77936.1|ARO:3004039|Escherichia	621	emrE	multidrug	antibiotic	efflux
IMGVR_UViG_2529293047_000003|2529293047|2531002898	gb|CAA77936.1|ARO:3004039|Escherichia	100	4.08e-42	129			gb|CAA79727.1|ARO:3000191|tetQ	9	tetQ	tetracycline	antibiotic	target
IMGVR_UViG_2529293048_000009|2529293048|2531009724	gb|CAA77936.1|ARO:3004039|Escherichia	100	4.08e-42	129			gb|CAM12479.1|ARO:3000567|tet(40)	13	tet40	tetracycline	antibiotic	efflux
IMGVR_UViG_2529293049_000012|2529293049|2531015691	gb|CAA77936.1|ARO:3004039|Escherichia	100	4.08e-42	129			gb|CAQ49384.1|ARO:3000186|tetM	18	tetM	tetracycline	antibiotic	target	alteration
IMGVR_UViG_2529293050_000006|2529293050|2531020218	gb|CAA77936.1|ARO:3004039|Escherichia	100	4.08e-42	129			gb|CWV56762.1|ARO:3000198|FosX	1	FosX	fosfomycin	antibiotic	inactivation
IMGVR_UViG_2529293069_000024|2529293069|2531091693	NC_002695_1_913290_p01	100	0	997			gb|WP_001572373.1|ARO:3004684|MCR-9	1	MCR-9	peptide	antibiotic	target	alteration
IMGVR_UViG_2529293069_000025|2529293069|2531091716	NC_002695_1_913273_p01	100	6.57e-77	219			gi|145301309|ref|YP_001144149_1|	3	cat	phenicol	antibiotic	inactivation
IMGVR_UViG_2529293070_000017|2529293070|2531098412	NC_002695_1_913290_p01	100	0	997			gi|182684293|ref|YP_001836040_1|	3	ErmB	MLS	antibiotic	target	alteration
IMGVR_UViG_2529293071_000017|2529293071|2531104262	NC_002695_1_913290_p01	100	0	997			gi|190410481|ref|YP_001965484_1|	5	aadE	aminoglycoside	antibiotic	inactivation
IMGVR_UViG_2529293071_000018|2529293071|2531104275	NC_002695_1_913273_p01	100	6.57e-77	219			gi|428160746|ref|YP_007078965_1|	5	ermB	MLS	antibiotic	target	alteration
IMGVR_UViG_2529293075_000025|2529293075|2531124524	NC_002695_1_913290_p01	100	0	997			gi|479146460|ref|YP_007776889_1|	1	ant(6)	aminoglycoside	antibiotic	inactivation
IMGVR_UViG_2529293076_000029|2529293076|2531130481	NC_002695_1_913290_p01	100	0	997			gi|496046347|ref|WP_008770854_1|	14	CfxA	beta-lactamase	antibiotic	inactivation
IMGVR_UViG_2529293076_000030|2529293076|2531130493	NC_002695_1_913273_p01	100	6.57e-77	219			M15332_gene_p01	10	ermG	MLS	antibiotic	target	alteration
IMGVR_UViG_2529293078_000021|2529293078|2531138364	NC_002695_1_913290_p01	100	0	997			M85225_gene_p01	3	tetO	tetracycline	antibiotic	target	protection
IMGVR_UViG_2529293079_000012|2529293079|2531144231	NC_002695_1_913273_p01	100	6.57e-77	219			NC_002695_1_913273_p01	312	emrE	multidrug	antibiotic	efflux
IMGVR_UViG_2529293079_000018|2529293079|2531144167	NC_002695_1_913290_p01	100	0	997			NC_002695_1_913290_p01	700	ECs1601	MLS	antibiotic	efflux
IMGVR_UViG_2529293080_000021|2529293080|2531149710	NC_002695_1_913273_p01	96.491	9.46e-35	110			NC_002695_1_915420_p01	1	emrD	multidrug	antibiotic	efflux
IMGVR_UViG_2529293081_000014|2529293081|2531155253	NC_002695_1_913273_p01	100	6.57e-77	219			NC_002695_1_916589_p01	1	baeR	multidrug	antibiotic	efflux
IMGVR_UViG_2529293082_000020|2529293082|2531160859	NC_002695_1_913290_p01	100	0	997			NC_002695_1_917702_p01	1	macA	MLS	antibiotic	efflux
IMGVR_UViG_2529293082_000021|2529293082|2531160872	NC_002695_1_913273_p01	100	6.57e-77	219			NC_005054_2598287_p01	1	blaZ	beta-lactamase	antibiotic	inactivation
IMGVR_UViG_2529293083_000015|2529293083|2531166612	NC_002695_1_913273_p01	100	6.57e-77	219			NC_005054_2598288_p01	3	BlaR1	beta-lactamase	antibiotic	inactivation
IMGVR_UViG_2529293083_000022|2529293083|2531166538	NC_002695_1_913290_p01	100	0	997			NC_005127_2610354_p01	1	blaZ	beta-lactamase	antibiotic	inativation
IMGVR_UViG_2529293084_000018|2529293084|2531172198	NC_002695_1_913290_p01	100	0	997			NC_009085_4919117_p01	2	adeB	multidrug	antibiotic	efflux
IMGVR_UViG_2529293084_000019|2529293084|2531172210	NC_002695_1_913273_p01	100	6.57e-77	219			NC_009477_5169314_p01	1	BlaR1	beta-lactamase	antibiotic	inactivation
IMGVR_UViG_2529293092_000003|2529293092|2531196028	(Tet)tetM:DQ534550:1451-3370:1920	99.844	0	1317			NC_010066_5774788_p01	1	BlaI	beta-lactamase	antibiotic	inactivation
IMGVR_UViG_2529293138_000006|2529293138|2531339463	gb|CAA77936.1|ARO:3004039|Escherichia	99.091	1.47e-76	218			NC_010410_6002903_p01	1	acrB	multidrug	antibiotic	efflux
IMGVR_UViG_2529293139_000005|2529293139|2531343794	gb|CAA77936.1|ARO:3004039|Escherichia	98.182	9.22e-76	216			NC_010410_6002904_p01	1	adeC	multidrug	antibiotic	efflux
IMGVR_UViG_2529293141_000017|2529293141|2531354362	NC_002695_1_913290_p01	99.383	0	990			NC_011586_7046393_p01	1	adeS	multidrug	antibiotic	efflux
IMGVR_UViG_2529293170_000006|2529293170|2531461306	NC_002695_1_913273_p01	100	6.57e-77	219			NC_011595_7060199_p01	1	adeS	multidrug	antibiotic	efflux
IMGVR_UViG_2529293170_000020|2529293170|2531461292	NC_002695_1_913290_p01	100	0	997			NC_012469_1_7686946_p01	1	SPT_0145	MLS	antibiotic	efflux
IMGVR_UViG_2529293171_000018|2529293171|2531467375	NC_002695_1_913273_p01	100	6.57e-77	219			X04388_gene_p01	23	tetO	tetracycline	antibiotic	target	protection
IMGVR_UViG_2529293172_000021|2529293172|2531473088	NC_002695_1_913290_p01	99.588	0	992			TOTAL	2633
IMGVR_UViG_2529293173_000016|2529293173|2531478843	NC_002695_1_913273_p01	100	6.57e-77	219
IMGVR_UViG_2529293173_000021|2529293173|2531478828	NC_002695_1_913290_p01	100	0	997
IMGVR_UViG_2529293177_000007|2529293177|2531490676	(Tet)tetM:DQ534550:1451-3370:1920	99.844	0	1317
IMGVR_UViG_2529293202_000001|2529293202|2531558027	gb|AJD73064.1|ARO:3001301|RlmA(II)	99.291	0	579
IMGVR_UViG_2529293213_000056|2529293213|2531598904	NC_002695_1_913290_p01	100	0	997
IMGVR_UViG_2529293214_000013|2529293214|2531605094	NC_002695_1_913273_p01	100	6.57e-77	219
IMGVR_UViG_2529293215_000020|2529293215|2531611336	NC_002695_1_913290_p01	100	0	997
IMGVR_UViG_2529293216_000015|2529293216|2531616788	NC_002695_1_913290_p01	100	0	997
IMGVR_UViG_2529293216_000016|2529293216|2531616800	NC_002695_1_913273_p01	100	6.57e-77	219
IMGVR_UViG_2529293217_000006|2529293217|2531622684	NC_002695_1_913273_p01	100	6.57e-77	219
IMGVR_UViG_2529293218_000023|2529293218|2531629032	NC_002695_1_913290_p01	100	0	997
IMGVR_UViG_2529293218_000024|2529293218|2531629043	NC_002695_1_913273_p01	100	6.57e-77	219
IMGVR_UViG_2529293219_000026|2529293219|2531634659	NC_002695_1_913290_p01	100	0	997
IMGVR_UViG_2529293240_000016|2529293240|2531704696	NC_002695_1_913290_p01	99.177	0	989
IMGVR_UViG_2529293241_000008|2529293241|2531709603	NC_002695_1_913290_p01	99.177	0	989
IMGVR_UViG_2531839004_000015|2531839004|2531861148	NC_002695_1_913273_p01	100	6.57e-77	219
IMGVR_UViG_2531839004_000022|2531839004|2531861135	NC_002695_1_913290_p01	100	0	997
IMGVR_UViG_2531839010_000002|2531839010|2531893245	gb|AAA23033.2|ARO:3000190|tetO	98.748	0	1306
IMGVR_UViG_2531839027_000020|2531839027|2531970919	NC_002695_1_913290_p01	100	0	997
IMGVR_UViG_2531839028_000018|2531839028|2531976951	NC_002695_1_913290_p01	100	0	997
IMGVR_UViG_2531839029_000019|2531839029|2531982887	NC_002695_1_913290_p01	100	0	997
IMGVR_UViG_2531839030_000018|2531839030|2531988237	NC_002695_1_913290_p01	100	0	997
IMGVR_UViG_2531839031_000023|2531839031|2531994294	NC_002695_1_913290_p01	100	0	997
IMGVR_UViG_2531839032_000020|2531839032|2532000041	NC_002695_1_913290_p01	100	0	997
IMGVR_UViG_2531839033_000013|2531839033|2532005976	NC_002695_1_913273_p01	100	6.57e-77	219
IMGVR_UViG_2531839033_000022|2531839033|2532005963	NC_002695_1_913290_p01	100	0	997
IMGVR_UViG_2531839036_000012|2531839036|2532021433	NC_002695_1_913273_p01	100	6.57e-77	219
IMGVR_UViG_2531839036_000022|2531839036|2532021421	NC_002695_1_913290_p01	100	0	997
IMGVR_UViG_2531839099_000011|2531839099|2532228942	NC_002695_1_913290_p01	100	0	997
IMGVR_UViG_2531839100_000015|2531839100|2532234745	NC_002695_1_913273_p01	100	6.57e-77	219
IMGVR_UViG_2531839100_000019|2531839100|2532234634	NC_002695_1_913290_p01	100	0	997
IMGVR_UViG_2531839101_000013|2531839101|2532240523	NC_002695_1_913273_p01	100	6.57e-77	219
IMGVR_UViG_2531839101_000016|2531839101|2532240477	NC_002695_1_913290_p01	100	0	997
IMGVR_UViG_2531839102_000013|2531839102|2532246184	NC_002695_1_913273_p01	100	6.57e-77	219
IMGVR_UViG_2531839102_000020|2531839102|2532246169	NC_002695_1_913290_p01	100	0	997
IMGVR_UViG_2531839103_000013|2531839103|2532251922	NC_002695_1_913273_p01	100	6.57e-77	219
IMGVR_UViG_2531839103_000018|2531839103|2532251909	NC_002695_1_913290_p01	100	0	997
IMGVR_UViG_2531839104_000013|2531839104|2532257093	NC_002695_1_913273_p01	100	6.57e-77	219
IMGVR_UViG_2531839119_000002|2531839119|2532302193	(Tet)tetM:DQ534550:1451-3370:1920	99.844	0	1317
IMGVR_UViG_2531839130_000011|2531839130|2532337741	gb|CAA77936.1|ARO:3004039|Escherichia	99.091	1.47e-76	218
IMGVR_UViG_2531839134_000012|2531839134|2532356827	gb|CAA77936.1|ARO:3004039|Escherichia	99.091	1.47e-76	218
IMGVR_UViG_2531839143_000010|2531839143|2532385239	NC_002695_1_913273_p01	97.273	5.54e-75	214
IMGVR_UViG_2531839145_000007|2531839145|2532395069	gb|CAA77936.1|ARO:3004039|Escherichia	99.091	1.47e-76	218
IMGVR_UViG_2531839147_000005|2531839147|2532410420	gb|AGR48358.1|ARO:3004459|Shigella	100	5.46e-171	465
IMGVR_UViG_2531839152_000024|2531839152|2532428402	NC_002695_1_913290_p01	100	0	997
IMGVR_UViG_2531839153_000024|2531839153|2532434174	NC_002695_1_913290_p01	100	0	997
IMGVR_UViG_2531839155_000019|2531839155|2532444211	NC_002695_1_913273_p01	100	6.57e-77	219
IMGVR_UViG_2531839157_000020|2531839157|2532455815	NC_002695_1_913290_p01	100	0	997
IMGVR_UViG_2531839158_000023|2531839158|2532461658	NC_002695_1_913290_p01	100	0	997
IMGVR_UViG_2531839168_000001|2531839168|2532490503	(Tet)tetM:DQ534550:1451-3370:1920	99.844	0	1317
IMGVR_UViG_2531839200_000017|2531839200|2532612878	NC_002695_1_913290_p01	100	0	997
IMGVR_UViG_2531839232_000010|2531839232|2532725840	NC_002695_1_913273_p01	100	6.57e-77	219
IMGVR_UViG_2531839232_000022|2531839232|2532725827	NC_002695_1_913290_p01	100	0	997
IMGVR_UViG_2531839233_000017|2531839233|2532731048	NC_002695_1_913290_p01	100	0	997
IMGVR_UViG_2531839234_000026|2531839234|2532736382	NC_002695_1_913290_p01	100	0	997
IMGVR_UViG_2531839235_000018|2531839235|2532743268	NC_002695_1_913273_p01	100	6.57e-77	219
IMGVR_UViG_2531839235_000023|2531839235|2532741901	NC_002695_1_913290_p01	100	0	997
IMGVR_UViG_2531839236_000031|2531839236|2532747556	NC_002695_1_913290_p01	100	0	997
IMGVR_UViG_2531839239_000016|2531839239|2532763635	NC_002695_1_913273_p01	100	6.57e-77	219
IMGVR_UViG_2531839239_000025|2531839239|2532763622	NC_002695_1_913290_p01	100	0	997
IMGVR_UViG_2531839253_000007|2531839253|2532809230	gb|CAA77936.1|ARO:3004039|Escherichia	99.091	1.47e-76	218
IMGVR_UViG_2531839274_000011|2531839274|2532896156	(Tet)tet(32):DQ647324:181-2100:1920	100	0	1322
IMGVR_UViG_2531839330_000012|2531839330|2533101135	gb|CAA77936.1|ARO:3004039|Escherichia	99.091	1.47e-76	218
IMGVR_UViG_2531839331_000012|2531839331|2533105763	gb|CAA77936.1|ARO:3004039|Escherichia	99.091	1.47e-76	218
IMGVR_UViG_2531839332_000010|2531839332|2533110087	gb|CAA77936.1|ARO:3004039|Escherichia	99.091	1.47e-76	218
IMGVR_UViG_2531839340_000001|2531839340|2533136673	gb|AJD73064.1|ARO:3001301|RlmA(II)	99.291	0	579
IMGVR_UViG_2531839368_000021|2531839368|2533257690	NC_002695_1_913290_p01	100	0	997
IMGVR_UViG_2531839369_000037|2531839369|2533265138	NC_002695_1_913273_p01	100	6.57e-77	219
IMGVR_UViG_2531839369_000038|2531839369|2533265150	NC_002695_1_913290_p01	100	0	997
IMGVR_UViG_2531839369_000044|2531839369|2533266192	gb|CAA77936.1|ARO:3004039|Escherichia	98.182	9.22e-76	216
IMGVR_UViG_2531839431_000010|2531839431|2533488966	gb|CAA77936.1|ARO:3004039|Escherichia	100	4.08e-42	129
IMGVR_UViG_2531839481_000003|2531839481|2533699389	gb|CAA77936.1|ARO:3004039|Escherichia	99.091	1.47e-76	218
IMGVR_UViG_2531839483_000002|2531839483|2533708656	gb|CAA77936.1|ARO:3004039|Escherichia	99.091	1.47e-76	218
IMGVR_UViG_2531839523_000008|2531839523|2533839969	gb|CAA77936.1|ARO:3004039|Escherichia	97.273	1.58e-75	215
IMGVR_UViG_2531839524_000007|2531839524|2533845219	NC_002695_1_913273_p01	98.182	2.13e-75	215
IMGVR_UViG_2531839619_000012|2531839619|2534198420	NC_002695_1_913273_p01	100	6.57e-77	219
IMGVR_UViG_2531839619_000020|2531839619|2534198408	NC_002695_1_913290_p01	100	0	997
IMGVR_UViG_2531839620_000022|2531839620|2534203888	NC_002695_1_913290_p01	100	0	997
IMGVR_UViG_2531839622_000027|2531839622|2534212408	NC_002695_1_913290_p01	100	0	997
IMGVR_UViG_2531839640_000007|2531839640|2534289428	gb|CAA77936.1|ARO:3004039|Escherichia	100	4.08e-42	129
IMGVR_UViG_2531839644_000020|2531839644|2534301287	NC_002695_1_913290_p01	100	0	997
IMGVR_UViG_2531839645_000027|2531839645|2534306931	NC_002695_1_913290_p01	100	0	997
IMGVR_UViG_2531839646_000023|2531839646|2534312937	NC_002695_1_913290_p01	100	0	997
IMGVR_UViG_2531839662_000023|2531839662|2534374985	gb|CAA77936.1|ARO:3004039|Escherichia	100	1.08e-76	218
IMGVR_UViG_2531839665_000024|2531839665|2534394669	gb|CAA77936.1|ARO:3004039|Escherichia	99.091	1.47e-76	218
IMGVR_UViG_2531839665_000031|2531839665|2534395785	gb|AGR48358.1|ARO:3004459|Shigella	100	5.46e-171	465
IMGVR_UViG_2531839666_000032|2531839666|2534401670	gb|CAA77936.1|ARO:3004039|Escherichia	98.182	9.22e-76	216
IMGVR_UViG_2531839672_000011|2531839672|2534420775	NC_002695_1_913273_p01	100	6.57e-77	219
IMGVR_UViG_2531839675_000017|2531839675|2534430862	NC_002695_1_913273_p01	100	6.57e-77	219
IMGVR_UViG_2534681647_000017|2534681647|2534856363	NC_002695_1_913290_p01	100	0	997
IMGVR_UViG_2534681650_000017|2534681650|2534870991	NC_002695_1_913290_p01	100	0	997
IMGVR_UViG_2534681652_000019|2534681652|2534881286	NC_002695_1_913290_p01	100	0	997
IMGVR_UViG_2534681654_000020|2534681654|2534892848	NC_002695_1_913273_p01	100	6.57e-77	219
IMGVR_UViG_2534681662_000015|2534681662|2534934709	gb|CAA77936.1|ARO:3004039|Escherichia	99.091	1.47e-76	218
IMGVR_UViG_2534681663_000016|2534681663|2534940323	NC_002695_1_913273_p01	98.182	2.13e-75	215
IMGVR_UViG_2534681672_000003|2534681672|2534976084	gb|CAA77936.1|ARO:3004039|Escherichia	98.182	9.22e-76	216
IMGVR_UViG_2534681673_000008|2534681673|2534980966	gb|CAA77936.1|ARO:3004039|Escherichia	99.091	1.47e-76	218
IMGVR_UViG_2534681697_000018|2534681697|2535089528	NC_002695_1_917702_p01	97.826	8.2e-57	176
IMGVR_UViG_2534681698_000010|2534681698|2535091462	gb|CAA77936.1|ARO:3004039|Escherichia	97.273	1.58e-75	215
IMGVR_UViG_2534681701_000013|2534681701|2535108106	gb|CAA77936.1|ARO:3004039|Escherichia	97.273	1.58e-75	215
IMGVR_UViG_2534681735_000017|2534681735|2535247665	NC_002695_1_913290_p01	100	0	997
IMGVR_UViG_2534681736_000025|2534681736|2535255643	NC_002695_1_913290_p01	100	0	997
IMGVR_UViG_2534681738_000023|2534681738|2535264429	NC_002695_1_913290_p01	100	0	997
IMGVR_UViG_2534681762_000007|2534681762|2535368141	gb|CAA77936.1|ARO:3004039|Escherichia	98.182	9.22e-76	216
IMGVR_UViG_2534681773_000015|2534681773|2535421873	gb|CAA77936.1|ARO:3004039|Escherichia	99.091	1.47e-76	218
IMGVR_UViG_2534681776_000014|2534681776|2535437196	NC_002695_1_913290_p01	100	0	997
IMGVR_UViG_2534681810_000005|2534681810|2535554055	gb|CAA77936.1|ARO:3004039|Escherichia	99.091	1.47e-76	218
IMGVR_UViG_2534681831_000030|2534681831|2535614019	NC_002695_1_913290_p01	99.383	0	990
IMGVR_UViG_2534681876_000014|2534681876|2535820241	NC_002695_1_913273_p01	100	6.57e-77	219
IMGVR_UViG_2534681876_000022|2534681876|2535820185	NC_002695_1_913290_p01	100	0	997
IMGVR_UViG_2534681878_000033|2534681878|2535831751	NC_002695_1_913290_p01	100	0	997
IMGVR_UViG_2534681878_000034|2534681878|2535831764	NC_002695_1_913273_p01	100	6.57e-77	219
IMGVR_UViG_2534681933_000023|2534681933|2536007177	NC_002695_1_913290_p01	99.588	0	992
IMGVR_UViG_2534681934_000027|2534681934|2536012771	NC_002695_1_913290_p01	100	0	997
IMGVR_UViG_2534681934_000028|2534681934|2536012783	NC_002695_1_913273_p01	100	6.57e-77	219
IMGVR_UViG_2534681935_000032|2534681935|2536018311	NC_002695_1_913273_p01	100	6.57e-77	219
IMGVR_UViG_2534681936_000010|2534681936|2536023645	NC_002695_1_913290_p01	99.383	0	990
IMGVR_UViG_2534681937_000012|2534681937|2536029364	NC_002695_1_913273_p01	100	6.57e-77	219
IMGVR_UViG_2534681937_000033|2534681937|2536029350	NC_002695_1_913290_p01	100	0	997
IMGVR_UViG_2534681938_000032|2534681938|2536034987	NC_002695_1_913273_p01	100	6.57e-77	219
IMGVR_UViG_2534681939_000032|2534681939|2536040416	NC_002695_1_913273_p01	100	6.57e-77	219
IMGVR_UViG_2534681940_000035|2534681940|2536046377	NC_002695_1_913273_p01	100	6.57e-77	219
IMGVR_UViG_2534681941_000019|2534681941|2536051921	NC_002695_1_913273_p01	100	6.57e-77	219
IMGVR_UViG_2534681941_000024|2534681941|2536053819	gb|CAA77936.1|ARO:3004039|Escherichia	98.182	9.22e-76	216
IMGVR_UViG_2534681941_000045|2534681941|2536052337	NC_002695_1_913273_p01	100	6.57e-77	219
IMGVR_UViG_2534681978_000027|2534681978|2536180005	gb|CAA77936.1|ARO:3004039|Escherichia	99.091	1.47e-76	218
IMGVR_UViG_2534681979_000023|2534681979|2536185638	NC_002695_1_913273_p01	100	2.97e-42	130
IMGVR_UViG_2534681988_000037|2534681988|2536213171	NC_002695_1_913290_p01	98.413	2.17e-137	389
IMGVR_UViG_2534681992_000037|2534681992|2536236956	NC_002695_1_913290_p01	99.383	0	990
IMGVR_UViG_2534681994_000023|2534681994|2536244750	NC_002695_1_913290_p01	100	0	997
IMGVR_UViG_2534681998_000028|2534681998|2536261345	NC_002695_1_913290_p01	100	0	997
IMGVR_UViG_2534681999_000018|2534681999|2536267497	NC_002695_1_913290_p01	100	0	997
IMGVR_UViG_2534681999_000019|2534681999|2536267509	gb|CAA77936.1|ARO:3004039|Escherichia	99.091	1.47e-76	218
IMGVR_UViG_2534682000_000016|2534682000|2536272641	NC_002695_1_913290_p01	100	0	997
IMGVR_UViG_2534682001_000006|2534682001|2536278470	NC_002695_1_913273_p01	100	6.57e-77	219
IMGVR_UViG_2534682002_000016|2534682002|2536284023	NC_002695_1_913273_p01	100	6.57e-77	219
IMGVR_UViG_2534682002_000020|2534682002|2536284009	NC_002695_1_913290_p01	100	0	997
IMGVR_UViG_2534682051_000003|2534682051|2536432616	gb|CAA77936.1|ARO:3004039|Escherichia	100	4.08e-42	129
IMGVR_UViG_2534682052_000010|2534682052|2536439426	gb|CAA77936.1|ARO:3004039|Escherichia	100	4.08e-42	129
IMGVR_UViG_2534682053_000003|2534682053|2536441195	gb|CAA77936.1|ARO:3004039|Escherichia	100	4.08e-42	129
IMGVR_UViG_2534682073_000001|2534682073|2536501611	(Tet)tetM:DQ534550:1451-3370:1920	99.844	0	1317
IMGVR_UViG_2534682085_000001|2534682085|2536531144	gb|AEA37904.1|ARO:3003112|lsaC	90.244	0	894
IMGVR_UViG_2534682107_000013|2534682107|2536609798	NC_002695_1_913273_p01	100	6.57e-77	219
IMGVR_UViG_2534682107_000022|2534682107|2536609784	NC_002695_1_913290_p01	100	0	997
IMGVR_UViG_2534682159_000011|2534682159|2536776479	gb|CAA77936.1|ARO:3004039|Escherichia	97.273	1.01e-74	213
IMGVR_UViG_2534682160_000008|2534682160|2536781685	gb|CAA77936.1|ARO:3004039|Escherichia	99.091	1.47e-76	218
IMGVR_UViG_2534682162_000010|2534682162|2536794848	gb|CAA77936.1|ARO:3004039|Escherichia	99.091	1.47e-76	218
IMGVR_UViG_2534682163_000014|2534682163|2536796773	gb|CAA77936.1|ARO:3004039|Escherichia	98.182	9.22e-76	216
IMGVR_UViG_2534682166_000002|2534682166|2536813326	gb|CAA77936.1|ARO:3004039|Escherichia	100	4.08e-42	129
IMGVR_UViG_2534682195_000008|2534682195|2536918154	(Bla)blaOXA-23:EF120622:1499-2320:822	100	0	566
IMGVR_UViG_2534682227_000009|2534682227|2537039580	NC_002695_1_913273_p01	100	6.57e-77	219
IMGVR_UViG_2534682227_000020|2534682227|2537039567	NC_002695_1_913290_p01	100	0	997
IMGVR_UViG_2534682228_000016|2534682228|2537045163	NC_002695_1_913273_p01	100	6.57e-77	219
IMGVR_UViG_2534682228_000021|2534682228|2537045149	NC_002695_1_913290_p01	100	0	997
IMGVR_UViG_2534682229_000018|2534682229|2537051357	NC_002695_1_913290_p01	100	0	997
IMGVR_UViG_2534682229_000019|2534682229|2537051370	NC_002695_1_913273_p01	100	6.57e-77	219
IMGVR_UViG_2534682230_000014|2534682230|2537056654	NC_002695_1_913273_p01	100	6.57e-77	219
IMGVR_UViG_2534682230_000021|2534682230|2537056642	NC_002695_1_913290_p01	100	0	997
IMGVR_UViG_2534682231_000017|2534682231|2537062555	NC_002695_1_913290_p01	100	0	997
IMGVR_UViG_2534682232_000026|2534682232|2537068152	NC_002695_1_913290_p01	100	0	997
IMGVR_UViG_2534682233_000024|2534682233|2537074196	NC_002695_1_913290_p01	100	0	997
IMGVR_UViG_2534682234_000015|2534682234|2537079966	NC_002695_1_913290_p01	100	0	997
IMGVR_UViG_2534682235_000021|2534682235|2537086035	NC_002695_1_913290_p01	100	0	997
IMGVR_UViG_2534682236_000018|2534682236|2537092071	NC_002695_1_913273_p01	100	6.57e-77	219
IMGVR_UViG_2534682236_000025|2534682236|2537092058	NC_002695_1_913290_p01	100	0	997
IMGVR_UViG_2534682250_000002|2534682250|2537132837	gb|CAQ49384.1|ARO:3000186|tetM	100	0	1319
IMGVR_UViG_2534682252_000042|2534682252|2537137936	NC_002695_1_913290_p01	100	0	997
IMGVR_UViG_2534682252_000043|2534682252|2537137949	NC_002695_1_913273_p01	100	6.57e-77	219
IMGVR_UViG_2534682253_000013|2534682253|2537143132	NC_002695_1_913273_p01	100	6.57e-77	219
IMGVR_UViG_2534682253_000018|2534682253|2537143120	NC_002695_1_913290_p01	100	0	997
IMGVR_UViG_2534682254_000020|2534682254|2537148916	NC_002695_1_913290_p01	100	0	997
IMGVR_UViG_2534682256_000023|2534682256|2537160128	NC_002695_1_913290_p01	100	0	997
IMGVR_UViG_2534682258_000016|2534682258|2537167884	NC_002695_1_913273_p01	100	6.57e-77	219
IMGVR_UViG_2534682258_000022|2534682258|2537167871	NC_002695_1_913290_p01	100	0	997
IMGVR_UViG_2534682294_000016|2534682294|2537272546	NC_002695_1_913290_p01	100	0	997
IMGVR_UViG_2534682294_000017|2534682294|2537272558	NC_002695_1_913273_p01	100	6.57e-77	219
IMGVR_UViG_2534682295_000012|2534682295|2537277466	NC_002695_1_913273_p01	100	6.57e-77	219
IMGVR_UViG_2534682295_000020|2534682295|2537278148	NC_002695_1_913290_p01	100	0	997
IMGVR_UViG_2534682296_000014|2534682296|2537283826	NC_002695_1_913273_p01	100	6.57e-77	219
IMGVR_UViG_2534682296_000020|2534682296|2537283811	NC_002695_1_913290_p01	100	0	997
IMGVR_UViG_2534682297_000013|2534682297|2537289526	NC_002695_1_913273_p01	100	6.57e-77	219
IMGVR_UViG_2534682297_000017|2534682297|2537289511	NC_002695_1_913290_p01	100	0	997
IMGVR_UViG_2534682298_000014|2534682298|2537294930	NC_002695_1_913273_p01	100	6.57e-77	219
IMGVR_UViG_2534682298_000021|2534682298|2537294861	NC_002695_1_913290_p01	100	0	997
IMGVR_UViG_2534682299_000013|2534682299|2537300753	NC_002695_1_913273_p01	100	6.57e-77	219
IMGVR_UViG_2534682299_000020|2534682299|2537300713	NC_002695_1_913290_p01	100	0	997
IMGVR_UViG_2534682307_000017|2534682307|2537329303	NC_002695_1_913273_p01	100	6.57e-77	219
IMGVR_UViG_2534682307_000026|2534682307|2537329289	NC_002695_1_913290_p01	100	0	997
IMGVR_UViG_2534682315_000002|2534682315|2537353615	(Tet)tetM:DQ534550:1451-3370:1920	99.844	0	1317
IMGVR_UViG_2534682321_000019|2534682321|2537366664	NC_002695_1_913290_p01	100	0	997
IMGVR_UViG_2534682323_000001|2534682323|2537373921	(Tet)tetM:DQ534550:1451-3370:1920	99.844	0	1317
IMGVR_UViG_2534682324_000038|2534682324|2537379207	NC_002695_1_913290_p01	100	0	997
IMGVR_UViG_2534682324_000039|2534682324|2537379219	NC_002695_1_913273_p01	100	6.57e-77	219
IMGVR_UViG_2534682325_000035|2534682325|2537386053	NC_002695_1_913290_p01	100	0	997
IMGVR_UViG_2534682325_000036|2534682325|2537386065	NC_002695_1_913273_p01	100	6.57e-77	219
IMGVR_UViG_2534682329_000008|2534682329|2537402260	gb|CAA77936.1|ARO:3004039|Escherichia	100	1.08e-76	218
IMGVR_UViG_2537561507_000017|2537561507|2537588428	NC_002695_1_913290_p01	100	0	997
IMGVR_UViG_2537561508_000016|2537561508|2537594237	NC_002695_1_913290_p01	100	0	997
IMGVR_UViG_2537561509_000017|2537561509|2537600346	NC_002695_1_913290_p01	100	0	997
IMGVR_UViG_2537561510_000021|2537561510|2537606000	NC_002695_1_913290_p01	100	0	997
IMGVR_UViG_2537561511_000025|2537561511|2537611793	NC_002695_1_913290_p01	100	0	997
IMGVR_UViG_2537561512_000022|2537561512|2537617553	NC_002695_1_913290_p01	100	0	997
IMGVR_UViG_2537561605_000016|2537561605|2537946022	NC_002695_1_913290_p01	100	0	997
IMGVR_UViG_2537561618_000010|2537561618|2537981850	NC_002695_1_913290_p01	99.177	0	989
IMGVR_UViG_2537561709_000010|2537561709|2538337980	NC_002695_1_913273_p01	100	6.57e-77	219
IMGVR_UViG_2537561710_000016|2537561710|2538342522	NC_002695_1_913273_p01	100	6.57e-77	219
IMGVR_UViG_2537561710_000022|2537561710|2538342510	NC_002695_1_913290_p01	100	0	997
IMGVR_UViG_2537561711_000013|2537561711|2538347734	NC_002695_1_913273_p01	100	6.57e-77	219
IMGVR_UViG_2537561711_000023|2537561711|2538347719	NC_002695_1_913290_p01	100	0	997
IMGVR_UViG_2537561712_000025|2537561712|2538353574	NC_002695_1_913290_p01	100	0	997
IMGVR_UViG_2537561713_000017|2537561713|2538358925	NC_002695_1_913290_p01	100	0	997
IMGVR_UViG_2537561714_000020|2537561714|2538364900	NC_002695_1_913290_p01	100	0	997
IMGVR_UViG_2537561715_000019|2537561715|2538369901	NC_002695_1_913290_p01	100	0	997
IMGVR_UViG_2537561716_000019|2537561716|2538375386	gb|CAA77936.1|ARO:3004039|Escherichia	98.182	9.22e-76	216
IMGVR_UViG_2537561774_000007|2537561774|2538577059	gb|CAA77936.1|ARO:3004039|Escherichia	100	4.08e-42	129
IMGVR_UViG_2537561776_000007|2537561776|2538585805	gb|CAA77936.1|ARO:3004039|Escherichia	100	4.08e-42	129
IMGVR_UViG_2537561779_000010|2537561779|2538596246	gb|CAA77936.1|ARO:3004039|Escherichia	100	4.08e-42	129
IMGVR_UViG_2537561792_000003|2537561792|2538644727	(Tet)tetM:DQ534550:1451-3370:1920	99.844	0	1317
IMGVR_UViG_2537561829_000012|2537561829|2538803784	gb|CAA77936.1|ARO:3004039|Escherichia	99.091	1.47e-76	218
IMGVR_UViG_2537561830_000003|2537561830|2538807250	gb|CAA77936.1|ARO:3004039|Escherichia	99.091	1.47e-76	218
IMGVR_UViG_2537561831_000008|2537561831|2538812478	NC_002695_1_913273_p01	98.182	2.13e-75	215
IMGVR_UViG_2537561832_000006|2537561832|2538820560	gb|CAA77936.1|ARO:3004039|Escherichia	100	4.08e-42	129
IMGVR_UViG_2537561936_000015|2537561936|2539220228	gb|CAA77936.1|ARO:3004039|Escherichia	99.091	1.47e-76	218
IMGVR_UViG_2537561972_000010|2537561972|2539331564	NC_002695_1_913290_p01	99.177	0	988
IMGVR_UViG_2537562152_000020|2537562152|2539950275	NC_002695_1_913290_p01	100	0	997
IMGVR_UViG_2537562153_000010|2537562153|2539955790	NC_002695_1_913273_p01	100	6.57e-77	219
IMGVR_UViG_2537562185_000007|2537562185|2540085211	gb|CAA77936.1|ARO:3004039|Escherichia	100	4.08e-42	129
IMGVR_UViG_2537562187_000011|2537562187|2540094649	gb|CAA77936.1|ARO:3004039|Escherichia	100	4.08e-42	129
IMGVR_UViG_2537562188_000004|2537562188|2540096693	gb|CAA77936.1|ARO:3004039|Escherichia	97.273	1.01e-74	213
IMGVR_UViG_2537562193_000011|2537562193|2540128441	gb|CAA77936.1|ARO:3004039|Escherichia	100	4.08e-42	129
IMGVR_UViG_2537562194_000028|2537562194|2540130381	NC_002695_1_913290_p01	99.383	0	990
IMGVR_UViG_2537562197_000010|2537562197|2540145621	gb|CAA77936.1|ARO:3004039|Escherichia	100	4.08e-42	129
IMGVR_UViG_2537562217_000020|2537562217|2540214917	gb|CAA77936.1|ARO:3004039|Escherichia	97.273	1.58e-75	215
IMGVR_UViG_2537562218_000008|2537562218|2540220275	gb|CAA77936.1|ARO:3004039|Escherichia	97.273	1.58e-75	215
IMGVR_UViG_2540341016_000009|2540341016|2540381931	gb|CAA77936.1|ARO:3004039|Escherichia	97.273	1.58e-75	215
IMGVR_UViG_2541047097_000012|2541047097|2541819467	NC_002695_1_913273_p01	100	6.57e-77	219
IMGVR_UViG_2541047097_000026|2541047097|2541818237	NC_002695_1_913290_p01	100	0	997
IMGVR_UViG_2541047119_000021|2541047119|2541910660	NC_002695_1_913290_p01	100	0	997
IMGVR_UViG_2541047120_000011|2541047120|2541915803	NC_002695_1_913273_p01	100	6.57e-77	219
IMGVR_UViG_2541047120_000020|2541047120|2541915793	NC_002695_1_913290_p01	100	0	997
IMGVR_UViG_2541047121_000027|2541047121|2541921395	NC_002695_1_913290_p01	100	0	997
IMGVR_UViG_2541047122_000012|2541047122|2541928085	NC_002695_1_913273_p01	100	6.57e-77	219
IMGVR_UViG_2541047122_000025|2541047122|2541926776	NC_002695_1_913290_p01	100	0	997
IMGVR_UViG_2541047123_000032|2541047123|2541933562	NC_002695_1_913273_p01	99.091	4.34e-76	217
IMGVR_UViG_2541047123_000040|2541047123|2541932057	NC_002695_1_913290_p01	100	0	997
IMGVR_UViG_2541047123_000041|2541047123|2541932069	NC_002695_1_913273_p01	100	6.57e-77	219
IMGVR_UViG_2541047124_000015|2541047124|2541938219	NC_002695_1_913273_p01	100	6.57e-77	219
IMGVR_UViG_2541047124_000021|2541047124|2541938206	NC_002695_1_913290_p01	100	0	997
IMGVR_UViG_2541047125_000016|2541047125|2541943891	NC_002695_1_913273_p01	100	6.57e-77	219
IMGVR_UViG_2541047126_000010|2541047126|2541949176	NC_002695_1_913273_p01	100	6.57e-77	219
IMGVR_UViG_2541047126_000025|2541047126|2541949163	NC_002695_1_913290_p01	100	0	997
IMGVR_UViG_2541047127_000018|2541047127|2541954525	NC_002695_1_913290_p01	100	0	997
IMGVR_UViG_2541047128_000011|2541047128|2541959082	gb|CAA77936.1|ARO:3004039|Escherichia	100	4.08e-42	129
IMGVR_UViG_2541047163_000018|2541047163|2542044025	NC_002695_1_913273_p01	100	6.57e-77	219
IMGVR_UViG_2541047163_000024|2541047163|2542044011	NC_002695_1_913290_p01	100	0	997
IMGVR_UViG_2541047164_000033|2541047164|2542049769	NC_002695_1_913290_p01	100	0	997
IMGVR_UViG_2541047164_000034|2541047164|2542049782	NC_002695_1_913273_p01	100	6.57e-77	219
IMGVR_UViG_2541047165_000030|2541047165|2542056050	gb|CAA77936.1|ARO:3004039|Escherichia	98.182	9.22e-76	216
IMGVR_UViG_2541047168_000020|2541047168|2542073059	NC_002695_1_913273_p01	100	6.57e-77	219
IMGVR_UViG_2541047168_000027|2541047168|2542072746	gb|CAA77936.1|ARO:3004039|Escherichia	98.182	9.22e-76	216
IMGVR_UViG_2541047168_000034|2541047168|2542071531	NC_002695_1_913290_p01	100	0	997
IMGVR_UViG_2541047169_000024|2541047169|2542077248	NC_002695_1_913290_p01	100	0	997
IMGVR_UViG_2541047170_000016|2541047170|2542083107	NC_002695_1_913273_p01	100	6.57e-77	219
IMGVR_UViG_2541047170_000023|2541047170|2542083089	NC_002695_1_913290_p01	100	0	997
IMGVR_UViG_2541047171_000014|2541047171|2542088253	NC_002695_1_913273_p01	100	6.57e-77	219
IMGVR_UViG_2541047171_000024|2541047171|2542088241	NC_002695_1_913290_p01	100	0	997
IMGVR_UViG_2541047172_000018|2541047172|2542093523	NC_002695_1_913273_p01	100	6.57e-77	219
IMGVR_UViG_2541047172_000026|2541047172|2542093490	NC_002695_1_913290_p01	100	0	997
IMGVR_UViG_2541047173_000016|2541047173|2542100325	NC_002695_1_913273_p01	100	6.57e-77	219
IMGVR_UViG_2541047173_000024|2541047173|2542099103	NC_002695_1_913290_p01	100	0	997
IMGVR_UViG_2541047174_000025|2541047174|2542104209	NC_002695_1_913290_p01	100	0	997
IMGVR_UViG_2541047175_000026|2541047175|2542112644	NC_002695_1_913290_p01	100	0	997
IMGVR_UViG_2541047426_000022|2541047426|2542952877	NC_002695_1_913273_p01	100	6.57e-77	219
IMGVR_UViG_2541047426_000029|2541047426|2542954628	gb|CAA77936.1|ARO:3004039|Escherichia	98.182	9.22e-76	216
IMGVR_UViG_2541047427_000019|2541047427|2542959271	NC_002695_1_913290_p01	100	0	997
IMGVR_UViG_2541047429_000037|2541047429|2542970099	NC_002695_1_913290_p01	100	0	997
IMGVR_UViG_2541047429_000038|2541047429|2542970111	NC_002695_1_913273_p01	100	6.57e-77	219
IMGVR_UViG_2541047430_000030|2541047430|2542975744	NC_002695_1_913290_p01	100	0	997
IMGVR_UViG_2541047430_000031|2541047430|2542975757	NC_002695_1_913273_p01	100	6.57e-77	219
IMGVR_UViG_2541047431_000030|2541047431|2542981129	NC_002695_1_913290_p01	100	0	997
IMGVR_UViG_2541047431_000039|2541047431|2542982618	gb|CAA77936.1|ARO:3004039|Escherichia	98.182	9.22e-76	216
IMGVR_UViG_2541047432_000023|2541047432|2542987226	NC_002695_1_913273_p01	100	6.57e-77	219
IMGVR_UViG_2541047432_000027|2541047432|2542987207	NC_002695_1_913290_p01	100	0	997
IMGVR_UViG_2541047433_000011|2541047433|2542992603	NC_002695_1_913273_p01	100	6.57e-77	219
IMGVR_UViG_2541047433_000024|2541047433|2542992585	NC_002695_1_913290_p01	100	0	997
IMGVR_UViG_2541047434_000034|2541047434|2542997871	NC_002695_1_913290_p01	100	0	997
IMGVR_UViG_2541047434_000041|2541047434|2542999328	gb|CAA77936.1|ARO:3004039|Escherichia	98.182	9.22e-76	216
IMGVR_UViG_2541047436_000016|2541047436|2543009341	NC_002695_1_913273_p01	100	6.57e-77	219
IMGVR_UViG_2541047436_000026|2541047436|2543009330	NC_002695_1_913290_p01	100	0	997
IMGVR_UViG_2541047437_000013|2541047437|2543015779	NC_002695_1_913273_p01	100	6.57e-77	219
IMGVR_UViG_2541047437_000026|2541047437|2543014605	NC_002695_1_913290_p01	100	0	997
IMGVR_UViG_2541047438_000015|2541047438|2543021342	NC_002695_1_913273_p01	100	6.57e-77	219
IMGVR_UViG_2541047438_000022|2541047438|2543020125	NC_002695_1_913290_p01	100	0	997
IMGVR_UViG_2541047439_000015|2541047439|2543025492	NC_002695_1_913273_p01	100	6.57e-77	219
IMGVR_UViG_2541047439_000022|2541047439|2543025480	NC_002695_1_913290_p01	100	0	997
IMGVR_UViG_2541047440_000012|2541047440|2543030919	NC_002695_1_913273_p01	100	6.57e-77	219
IMGVR_UViG_2541047440_000021|2541047440|2543030886	NC_002695_1_913290_p01	100	0	997
IMGVR_UViG_2541047441_000019|2541047441|2543036169	NC_002695_1_913273_p01	100	6.57e-77	219
IMGVR_UViG_2541047441_000025|2541047441|2543036158	NC_002695_1_913290_p01	100	0	997
IMGVR_UViG_2541047442_000013|2541047442|2543041769	NC_002695_1_913273_p01	100	6.57e-77	219
IMGVR_UViG_2541047442_000024|2541047442|2543041751	NC_002695_1_913290_p01	100	0	997
IMGVR_UViG_2541047443_000013|2541047443|2543048490	NC_002695_1_913273_p01	100	6.57e-77	219
IMGVR_UViG_2541047443_000022|2541047443|2543046987	NC_002695_1_913290_p01	100	0	997
IMGVR_UViG_2541047444_000020|2541047444|2543052445	NC_002695_1_913290_p01	100	0	997
IMGVR_UViG_2541047498_000012|2541047498|2543233785	NC_002695_1_913273_p01	100	6.57e-77	219
IMGVR_UViG_2541047498_000025|2541047498|2543233772	NC_002695_1_913290_p01	100	0	997
IMGVR_UViG_2541047499_000015|2541047499|2543240288	NC_002695_1_913273_p01	100	6.57e-77	219
IMGVR_UViG_2541047499_000023|2541047499|2543239120	NC_002695_1_913290_p01	100	0	997
IMGVR_UViG_2541047500_000016|2541047500|2543244670	gb|CAA77936.1|ARO:3004039|Escherichia	99.091	1.47e-76	218
IMGVR_UViG_2541047500_000018|2541047500|2543244650	NC_002695_1_913290_p01	100	0	997
IMGVR_UViG_2541047501_000025|2541047501|2543250118	NC_002695_1_913290_p01	100	0	997
IMGVR_UViG_2541047596_000004|2541047596|2543557142	gb|CAA77936.1|ARO:3004039|Escherichia	99.091	1.47e-76	218
IMGVR_UViG_2541047681_000005|2541047681|2543948342	NC_002695_1_913290_p01	99.177	0	988
IMGVR_UViG_2541047683_000003|2541047683|2543958796	NC_002695_1_913273_p01	97.273	5.54e-75	214
IMGVR_UViG_2541047697_000002|2541047697|2544026219	gb|CAA77936.1|ARO:3004039|Escherichia	99.091	1.47e-76	218
IMGVR_UViG_2541047698_000011|2541047698|2544032025	NC_002695_1_913290_p01	99.383	0	990
IMGVR_UViG_2541047712_000007|2541047712|2544103835	NC_002695_1_913290_p01	99.383	0	990
IMGVR_UViG_2541047712_000008|2541047712|2544104440	NC_002695_1_913273_p01	97.273	5.54e-75	214
IMGVR_UViG_2541047713_000002|2541047713|2544106530	NC_002695_1_913273_p01	97.273	5.54e-75	214
IMGVR_UViG_2541047713_000003|2541047713|2544107137	NC_002695_1_913290_p01	99.383	0	990
IMGVR_UViG_2541047718_000010|2541047718|2544133101	NC_002695_1_913290_p01	99.383	0	990
IMGVR_UViG_2541047728_000011|2541047728|2544181937	NC_002695_1_913273_p01	98.182	4.2e-76	217
IMGVR_UViG_2541047731_000003|2541047731|2544196797	gb|CAA77936.1|ARO:3004039|Escherichia	99.091	1.47e-76	218
IMGVR_UViG_2541047751_000011|2541047751|2544297872	NC_002695_1_913290_p01	99.177	0	988
IMGVR_UViG_2541047756_000001|2541047756|2544323207	NC_002695_1_913290_p01	99.177	0	988
IMGVR_UViG_2541047759_000001|2541047759|2544338316	NC_002695_1_913290_p01	99.177	0	988
IMGVR_UViG_2541047771_000007|2541047771|2544397732	gb|CAA77936.1|ARO:3004039|Escherichia	99.091	1.47e-76	218
IMGVR_UViG_2541047794_000001|2541047794|2544512623	NC_002695_1_913290_p01	99.177	0	988
IMGVR_UViG_2541047794_000002|2541047794|2544512652	NC_002695_1_913273_p01	98.182	4.2e-76	217
IMGVR_UViG_2541047795_000001|2541047795|2544517205	NC_002695_1_913273_p01	97.273	5.54e-75	214
IMGVR_UViG_2541047795_000002|2541047795|2544517796	NC_002695_1_913290_p01	99.383	0	990
IMGVR_UViG_2541047805_000004|2541047805|2544569719	gb|CAA77936.1|ARO:3004039|Escherichia	99.091	1.47e-76	218
IMGVR_UViG_2541047812_000005|2541047812|2544602981	gb|CAA77936.1|ARO:3004039|Escherichia	99.091	1.47e-76	218
IMGVR_UViG_2541047813_000003|2541047813|2544607912	gb|CAA77936.1|ARO:3004039|Escherichia	99.091	1.47e-76	218
IMGVR_UViG_2541047815_000001|2541047815|2544617236	gb|CAA77936.1|ARO:3004039|Escherichia	99.091	1.47e-76	218
IMGVR_UViG_2541047823_000007|2541047823|2544657223	NC_002695_1_913290_p01	99.383	0	990
IMGVR_UViG_2541047829_000002|2541047829|2544687364	NC_002695_1_913290_p01	99.177	0	988
IMGVR_UViG_2541047839_000005|2541047839|2544735748	gb|CAA77936.1|ARO:3004039|Escherichia	99.091	1.47e-76	218
IMGVR_UViG_2541047849_000002|2541047849|2544785634	gb|CAA77936.1|ARO:3004039|Escherichia	99.091	1.47e-76	218
IMGVR_UViG_2541047850_000009|2541047850|2544791196	NC_002695_1_913290_p01	99.177	0	988
IMGVR_UViG_2541047854_000008|2541047854|2544813435	gb|CAA77936.1|ARO:3004039|Escherichia	99.091	1.47e-76	218
IMGVR_UViG_2541047867_000008|2541047867|2544877484	NC_002695_1_913273_p01	97.273	5.54e-75	214
IMGVR_UViG_2541047871_000003|2541047871|2544896311	gb|CAA77936.1|ARO:3004039|Escherichia	98.182	9.22e-76	216
IMGVR_UViG_2541047872_000006|2541047872|2544897720	NC_002695_1_913290_p01	99.383	0	990
IMGVR_UViG_2541047879_000002|2541047879|2544932190	gb|CAA77936.1|ARO:3004039|Escherichia	98.182	9.22e-76	216
IMGVR_UViG_2541047883_000001|2541047883|2544951639	NC_002695_1_913273_p01	97.273	5.54e-75	214
IMGVR_UViG_2541047883_000002|2541047883|2544952249	NC_002695_1_913290_p01	99.383	0	990
IMGVR_UViG_2541047885_000015|2541047885|2544961814	NC_002695_1_913290_p01	99.383	0	990
IMGVR_UViG_2541047889_000001|2541047889|2544982200	gb|CAA77936.1|ARO:3004039|Escherichia	99.091	1.47e-76	218
IMGVR_UViG_2541047897_000005|2541047897|2545020235	gb|CAA77936.1|ARO:3004039|Escherichia	99.091	1.47e-76	218
IMGVR_UViG_2541047900_000003|2541047900|2545035106	NC_002695_1_913290_p01	99.177	0	988
IMGVR_UViG_2541047914_000005|2541047914|2545103974	NC_002695_1_913290_p01	99.177	0	988
IMGVR_UViG_2541047935_000003|2541047935|2545207930	gb|CAA77936.1|ARO:3004039|Escherichia	99.091	1.47e-76	218
IMGVR_UViG_2541047936_000004|2541047936|2545214980	gb|CAA77936.1|ARO:3004039|Escherichia	99.091	1.47e-76	218
IMGVR_UViG_2541047936_000007|2541047936|2545215420	gb|CAA77936.1|ARO:3004039|Escherichia	99.091	1.47e-76	218
IMGVR_UViG_2541047960_000009|2541047960|2545329853	NC_002695_1_913290_p01	99.383	0	990
IMGVR_UViG_2541047961_000005|2541047961|2545334192	gb|CAA77936.1|ARO:3004039|Escherichia	99.091	1.47e-76	218
IMGVR_UViG_2541047965_000003|2541047965|2545354445	NC_002695_1_913273_p01	99.091	6.59e-76	216
IMGVR_UViG_2541047968_000002|2541047968|2545368686	gb|CAA77936.1|ARO:3004039|Escherichia	99.091	1.47e-76	218
IMGVR_UViG_2541047969_000008|2541047969|2545373549	gb|CAA77936.1|ARO:3004039|Escherichia	99.091	1.47e-76	218
IMGVR_UViG_2545824709_000009|2545824709|2546498650	gb|CAA77936.1|ARO:3004039|Escherichia	99.091	1.47e-76	218
IMGVR_UViG_2545824712_000006|2545824712|2546514560	gb|CAA77936.1|ARO:3004039|Escherichia	99.091	1.47e-76	218
IMGVR_UViG_2545824713_000012|2545824713|2546521879	gb|CAA77936.1|ARO:3004039|Escherichia	99.091	1.47e-76	218
IMGVR_UViG_2546825508_000005|2546825508|2546851463	M85225_gene_p01	100	0	1318
IMGVR_UViG_2547132077_000004|2547132077|2547273683	gb|CAA77936.1|ARO:3004039|Escherichia	98.182	9.22e-76	216
IMGVR_UViG_2547132099_000001|2547132099|2547353720	(AGly)aadE-Pp:HE577054:1299623-1300477:855	94.014	0	565
IMGVR_UViG_2547132127_000011|2547132127|2547491475	NC_002695_1_913290_p01	99.177	0	989
IMGVR_UViG_2547132214_000015|2547132214|2547839383	NC_002695_1_913290_p01	100	0	997
IMGVR_UViG_2547132215_000011|2547132215|2547847008	NC_002695_1_913290_p01	100	0	997
IMGVR_UViG_2547132216_000013|2547132216|2547852731	NC_002695_1_913290_p01	100	0	997
IMGVR_UViG_2547132217_000013|2547132217|2547860013	NC_002695_1_913290_p01	100	0	997
IMGVR_UViG_2547132218_000012|2547132218|2547867901	NC_002695_1_913290_p01	100	0	997
IMGVR_UViG_2547132219_000011|2547132219|2547869218	NC_002695_1_913290_p01	100	0	997
IMGVR_UViG_2547132220_000014|2547132220|2547874400	NC_002695_1_913290_p01	100	0	997
IMGVR_UViG_2547132252_000005|2547132252|2548004842	gb|CAA77936.1|ARO:3004039|Escherichia	98.182	9.22e-76	216
IMGVR_UViG_2547132252_000016|2547132252|2548000843	NC_002695_1_913273_p01	100	6.57e-77	219
IMGVR_UViG_2547132252_000017|2547132252|2548000857	NC_002695_1_913290_p01	100	0	997
IMGVR_UViG_2547132281_000002|2547132281|2548132723	gb|CAA77936.1|ARO:3004039|Escherichia	98.182	9.22e-76	216
IMGVR_UViG_2547132288_000001|2547132288|2548163704	gb|AAL59753.1|ARO:3000412|sul2	99.231	4.04e-86	249
IMGVR_UViG_2547132288_000001|2547132288|2548163818	gb|AAL59753.1|ARO:3000412|sul2	100	2.45e-22	85.9
IMGVR_UViG_2547132292_000001|2547132292|2548173534	gb|AAF40764.1|ARO:3003962|farB	97.431	0	991
IMGVR_UViG_2547132292_000001|2547132292|2548173535	gb|AAF40763.1|ARO:3003961|farA	93.211	0	634
IMGVR_UViG_2547132386_000002|2547132386|2548551678	gb|CAA77936.1|ARO:3004039|Escherichia	100	4.08e-42	129
IMGVR_UViG_2547132393_000005|2547132393|2548583892	gb|CAA77936.1|ARO:3004039|Escherichia	100	4.08e-42	129
IMGVR_UViG_2547132420_000010|2547132420|2548670822	gb|CAA77936.1|ARO:3004039|Escherichia	99.091	1.47e-76	218
IMGVR_UViG_2547132501_000001|2547132501|2548817880	(Bla)blaTEM-116:AY425988:6-866:861	100	0	591
IMGVR_UViG_2548876528_000002|2548876528|2548982233	gb|CAA77936.1|ARO:3004039|Escherichia	100	4.08e-42	129
IMGVR_UViG_2548876529_000002|2548876529|2548987674	gb|CAA77936.1|ARO:3004039|Escherichia	100	4.08e-42	129
IMGVR_UViG_2548876530_000004|2548876530|2548993506	gb|CAA77936.1|ARO:3004039|Escherichia	100	4.08e-42	129
IMGVR_UViG_2548876692_000009|2548876692|2549420952	NC_002695_1_913290_p01	99.383	0	990
IMGVR_UViG_2548876693_000009|2548876693|2549426724	gb|CAA77936.1|ARO:3004039|Escherichia	97.273	1.01e-74	213
IMGVR_UViG_2548876695_000020|2548876695|2549436981	NC_002695_1_913290_p01	99.177	0	988
IMGVR_UViG_2548876696_000013|2548876696|2549441991	NC_002695_1_913290_p01	99.383	0	990
IMGVR_UViG_2548876698_000018|2548876698|2549452931	NC_002695_1_913290_p01	99.383	0	990
IMGVR_UViG_2548876699_000017|2548876699|2549460455	NC_002695_1_913290_p01	99.588	0	992
IMGVR_UViG_2548876700_000019|2548876700|2549462371	NC_002695_1_913290_p01	99.588	0	992
IMGVR_UViG_2548876702_000007|2548876702|2549476486	gb|CAA77936.1|ARO:3004039|Escherichia	98.182	9.22e-76	216
IMGVR_UViG_2548876702_000016|2548876702|2549476749	NC_002695_1_913290_p01	99.588	0	992
IMGVR_UViG_2548876703_000019|2548876703|2549481763	NC_002695_1_913290_p01	99.588	0	992
IMGVR_UViG_2548876742_000002|2548876742|2549619596	(Fcyn)FosB2:NC_012581.1:459871-460290:420	100	1.62e-104	290
IMGVR_UViG_2548876760_000004|2548876760|2549726790	(Bla)blaOXA-23:EF120622:1499-2320:822	100	0	566
IMGVR_UViG_2548876853_000022|2548876853|2550125293	NC_002695_1_913290_p01	99.383	0	990
IMGVR_UViG_2548876855_000026|2548876855|2550136263	NC_002695_1_913290_p01	100	0	997
IMGVR_UViG_2548876859_000023|2548876859|2550156586	NC_002695_1_913290_p01	99.177	0	988
IMGVR_UViG_2548876863_000021|2548876863|2550176086	NC_002695_1_913290_p01	99.383	0	990
IMGVR_UViG_2548876866_000016|2548876866|2550192118	NC_002695_1_913290_p01	99.177	0	988
IMGVR_UViG_2548876867_000013|2548876867|2550193674	NC_002695_1_913290_p01	99.177	0	988
IMGVR_UViG_2548876869_000008|2548876869|2550204720	gb|CAA77936.1|ARO:3004039|Escherichia	99.091	1.47e-76	218
IMGVR_UViG_2548876905_000002|2548876905|2550286630	gb|CAQ49384.1|ARO:3000186|tetM	100	0	1319
IMGVR_UViG_2548876929_000001|2548876929|2550368790	(AGly)aadE-Pp:HE577054:1299623-1300477:855	92.606	0	555
IMGVR_UViG_2548876932_000010|2548876932|2550381944	NC_002695_1_913290_p01	99.383	0	990
IMGVR_UViG_2548876937_000012|2548876937|2550407130	gb|CAA77936.1|ARO:3004039|Escherichia	99.091	1.47e-76	218
IMGVR_UViG_2548876942_000016|2548876942|2550430890	NC_002695_1_913290_p01	99.177	0	988
IMGVR_UViG_2548876948_000014|2548876948|2550463180	NC_002695_1_913290_p01	99.383	0	990
IMGVR_UViG_2548876956_000011|2548876956|2550503535	NC_002695_1_913290_p01	99.383	0	990
IMGVR_UViG_2548876957_000016|2548876957|2550509482	NC_002695_1_913290_p01	99.383	0	990
IMGVR_UViG_2548876958_000016|2548876958|2550514989	NC_002695_1_913290_p01	99.383	0	990
IMGVR_UViG_2548876961_000009|2548876961|2550530083	NC_002695_1_913273_p01	100	6.57e-77	219
IMGVR_UViG_2548876965_000015|2548876965|2550550257	gb|CAA77936.1|ARO:3004039|Escherichia	100	4.08e-42	129
IMGVR_UViG_2548877009_000006|2548877009|2550770102	gb|CAA77936.1|ARO:3004039|Escherichia	98.182	9.22e-76	216
IMGVR_UViG_2548877009_000016|2548877009|2550771858	NC_002695_1_913290_p01	99.177	0	988
IMGVR_UViG_2548877010_000012|2548877010|2550775611	NC_002695_1_913290_p01	100	0	997
IMGVR_UViG_2548877010_000013|2548877010|2550775624	NC_002695_1_913273_p01	100	6.57e-77	219
IMGVR_UViG_2551306139_000006|2551306139|2551949588	NC_002695_1_913273_p01	100	6.57e-77	219
IMGVR_UViG_2551306139_000014|2551306139|2551948844	NC_002695_1_913290_p01	100	0	997
IMGVR_UViG_2551306206_000002|2551306206|2552291112	(AGly)ant6-Ib:FN594949:27482-28339:858	100	0	587
IMGVR_UViG_2551306228_000004|2551306228|2552345740	gi|428160746|ref|YP_007078965_1|	99.592	0	497
IMGVR_UViG_2551306228_000004|2551306228|2552345751	gb|AAA23033.2|ARO:3000190|tetO	98.748	0	1307
IMGVR_UViG_2551306230_000004|2551306230|2552352318	gb|AKA86814|ARO:3003746|optrA	99.529	0	1291
IMGVR_UViG_2551306239_000001|2551306239|2552372234	gb|CAM12479.1|ARO:3000567|tet(40)	98.768	0	794
IMGVR_UViG_2551306239_000001|2551306239|2552372235	gb|AAA23033.2|ARO:3000190|tetO	98.435	0	1303
IMGVR_UViG_2551306240_000001|2551306240|2552373065	gi|428160746|ref|YP_007078965_1|	99.592	0	497
IMGVR_UViG_2551306249_000003|2551306249|2552393164	gb|AHE40557.1|ARO:3002626|ANT(6)-Ia	100	0	585
IMGVR_UViG_2551306251_000003|2551306251|2552399223	gb|AKA86814|ARO:3003746|optrA	99.529	0	1291
IMGVR_UViG_2551306262_000001|2551306262|2552422683	gb|AAA23215.1|ARO:3002687|catQ	97.26	6.25e-163	445
IMGVR_UViG_2551306263_000003|2551306263|2552424251	gb|AKA86814|ARO:3003746|optrA	99.529	0	1291
IMGVR_UViG_2551306307_000018|2551306307|2552576723	NC_011595_7060199_p01	96.919	0	709
IMGVR_UViG_2551306307_000018|2551306307|2552576724	gb|ADM92605.1|ARO:3000553|adeR	99.19	0	505
IMGVR_UViG_2551306307_000019|2551306307|2552575032	gb|AAL14439.1|ARO:3000774|adeA	100	6.21e-70	210
IMGVR_UViG_2551306396_000001|2551306396|2552920893	(AGly)aadE-Pp:HE577054:1299623-1300477:855	94.186	1.32e-57	174
IMGVR_UViG_2551306396_000001|2551306396|2552920894	(AGly)aadE-Pp:HE577054:1299623-1300477:855	91.667	5.92e-109	308
IMGVR_UViG_2551306430_000002|2551306430|2553062307	gb|CAQ49384.1|ARO:3000186|tetM	100	0	1319
IMGVR_UViG_2551306436_000002|2551306436|2553074967	gb|CAQ49384.1|ARO:3000186|tetM	100	0	1319
IMGVR_UViG_2551306484_000002|2551306484|2553246790	(Fcyn)FosB2:NC_012581.1:459871-460290:420	100	1.62e-104	290
IMGVR_UViG_2551306491_000030|2551306491|2553287364	NC_002695_1_913290_p01	100	0	997
IMGVR_UViG_2551306491_000031|2551306491|2553287377	NC_002695_1_913273_p01	100	6.57e-77	219
IMGVR_UViG_2551306505_000003|2551306505|2553337943	(Fcyn)FosB2:NC_012581.1:459871-460290:420	100	1.62e-104	290
IMGVR_UViG_2551306506_000003|2551306506|2553343541	(Fcyn)FosB2:NC_012581.1:459871-460290:420	100	1.62e-104	290
IMGVR_UViG_2554235122_000005|2554235122|2554764271	gb|CAA77936.1|ARO:3004039|Escherichia	100	1.08e-76	218
IMGVR_UViG_2554235125_000006|2554235125|2554778734	gb|CAA77936.1|ARO:3004039|Escherichia	99.091	1.47e-76	218
IMGVR_UViG_2554235126_000007|2554235126|2554782511	NC_002695_1_913273_p01	97.273	5.54e-75	214
IMGVR_UViG_2554235127_000002|2554235127|2554790119	gb|CAA77936.1|ARO:3004039|Escherichia	99.091	1.47e-76	218
IMGVR_UViG_2554235167_000002|2554235167|2554954880	(Tet)tetM:DQ534550:1451-3370:1920	99.844	0	1317
IMGVR_UViG_2554235189_000014|2554235189|2555045151	NC_002695_1_913290_p01	99.383	0	990
IMGVR_UViG_2554235192_000009|2554235192|2555064693	NC_002695_1_913273_p01	100	6.57e-77	219
IMGVR_UViG_2554235192_000012|2554235192|2555064681	NC_002695_1_913290_p01	100	0	997
IMGVR_UViG_2558309051_000001|2558309051|2558504376	gb|AAL59753.1|ARO:3000412|sul2	100	0	528
IMGVR_UViG_2558309051_000001|2558309051|2558504378	AB084246_gene_p01	99.751	0	788
IMGVR_UViG_2558309052_000004|2558309052|2558505985	AY995206_gene_p01	100	0	593
IMGVR_UViG_2558860177_000003|2558860177|2559085920	(Fcyn)FosB2:NC_012581.1:459871-460290:420	100	1.62e-104	290
IMGVR_UViG_2558860227_000004|2558860227|2559229780	NC_002695_1_913290_p01	99.383	0	990
IMGVR_UViG_2558860236_000003|2558860236|2559280954	(Fcyn)FosB2:NC_012581.1:459871-460290:420	100	1.62e-104	290
IMGVR_UViG_2558860253_000001|2558860253|2559332963	gb|CAA77936.1|ARO:3004039|Escherichia	100	1.08e-76	218
IMGVR_UViG_2558860752_000002|2558860752|2560844570	X04388_gene_p01	99.687	0	1316
IMGVR_UViG_2558860767_000002|2558860767|2560885920	M85225_gene_p01	100	0	1318
IMGVR_UViG_2558860875_000002|2558860875|2561180824	M85225_gene_p01	100	0	1318
IMGVR_UViG_2562617067_000004|2562617067|2562867899	(Fcyn)FosB2:NC_012581.1:459871-460290:420	100	1.62e-104	290
IMGVR_UViG_2562617085_000014|2562617085|2562934911	gb|CAA77936.1|ARO:3004039|Escherichia	98.182	9.22e-76	216
IMGVR_UViG_2562617085_000021|2562617085|2562938640	NC_002695_1_913290_p01	100	0	997
IMGVR_UViG_2562617085_000022|2562617085|2562938652	NC_002695_1_913273_p01	100	6.57e-77	219
IMGVR_UViG_2562617086_000009|2562617086|2562939601	gb|CAA77936.1|ARO:3004039|Escherichia	98.182	9.22e-76	216
IMGVR_UViG_2562617086_000017|2562617086|2562943836	NC_002695_1_913290_p01	100	0	997
IMGVR_UViG_2562617086_000018|2562617086|2562943848	NC_002695_1_913273_p01	100	6.57e-77	219
IMGVR_UViG_2562617087_000010|2562617087|2562945672	gb|CAA77936.1|ARO:3004039|Escherichia	98.182	9.22e-76	216
IMGVR_UViG_2562617087_000017|2562617087|2562950025	NC_002695_1_913290_p01	100	0	997
IMGVR_UViG_2562617087_000018|2562617087|2562950038	NC_002695_1_913273_p01	100	6.57e-77	219
IMGVR_UViG_2563366594_000003|2563366594|2563691323	(Fcyn)FosB2:NC_012581.1:459871-460290:420	99.145	3.87e-86	243
IMGVR_UViG_2563366742_000011|2563366742|2563878917	gb|CAA77936.1|ARO:3004039|Escherichia	100	4.08e-42	129
IMGVR_UViG_2563366743_000009|2563366743|2563883753	gb|CAA77936.1|ARO:3004039|Escherichia	100	4.08e-42	129
IMGVR_UViG_2563366751_000002|2563366751|2563922526	(Fcyn)FosB2:NC_012581.1:459871-460290:420	99.145	3.87e-86	243
IMGVR_UViG_2563366768_000027|2563366768|2564000638	NC_002695_1_913273_p01	100	6.57e-77	219
IMGVR_UViG_2563366768_000028|2563366768|2564000651	NC_002695_1_913290_p01	100	0	997
IMGVR_UViG_2563366799_000001|2563366799|2564099755	NC_002695_1_913273_p01	99.091	9.26e-76	216
IMGVR_UViG_2563366801_000007|2563366801|2564109042	gb|CAA77936.1|ARO:3004039|Escherichia	99.091	1.47e-76	218
IMGVR_UViG_2563366803_000003|2563366803|2564119654	gb|CAA77936.1|ARO:3004039|Escherichia	99.091	1.47e-76	218
IMGVR_UViG_2563366822_000007|2563366822|2564189369	NC_002695_1_913290_p01	99.383	0	990
IMGVR_UViG_2563366825_000021|2563366825|2564204092	NC_002695_1_913290_p01	99.383	0	990
IMGVR_UViG_2563366833_000006|2563366833|2564244254	gb|CAA77936.1|ARO:3004039|Escherichia	99.091	1.47e-76	218
IMGVR_UViG_2563366834_000009|2563366834|2564247380	NC_002695_1_913273_p01	97.273	5.54e-75	214
IMGVR_UViG_2563366834_000010|2563366834|2564247989	NC_002695_1_913290_p01	99.383	0	990
IMGVR_UViG_2563366835_000003|2563366835|2564254370	gb|CAA77936.1|ARO:3004039|Escherichia	99.091	1.47e-76	218
IMGVR_UViG_2563366843_000005|2563366843|2564295906	gb|CAA77936.1|ARO:3004039|Escherichia	99.091	1.47e-76	218
IMGVR_UViG_2563366846_000002|2563366846|2564305854	gb|CAA77936.1|ARO:3004039|Escherichia	99.091	1.47e-76	218
IMGVR_UViG_2563366852_000001|2563366852|2564334969	NC_002695_1_913273_p01	100	6.57e-77	219
IMGVR_UViG_2563366855_000005|2563366855|2564349560	gb|CAA77936.1|ARO:3004039|Escherichia	99.091	1.47e-76	218
IMGVR_UViG_2563366859_000001|2563366859|2564368649	gb|CAA77936.1|ARO:3004039|Escherichia	99.091	1.47e-76	218
IMGVR_UViG_2563366862_000006|2563366862|2564384976	gb|CAA77936.1|ARO:3004039|Escherichia	99.091	1.47e-76	218
IMGVR_UViG_2563366863_000005|2563366863|2564388371	gb|CAA77936.1|ARO:3004039|Escherichia	99.091	1.47e-76	218
IMGVR_UViG_2563366865_000003|2563366865|2564398082	gb|CAA77936.1|ARO:3004039|Escherichia	99.091	1.47e-76	218
IMGVR_UViG_2563366868_000006|2563366868|2564415842	gb|CAA77936.1|ARO:3004039|Escherichia	99.091	1.47e-76	218
IMGVR_UViG_2563366872_000002|2563366872|2564432215	gb|CAA77936.1|ARO:3004039|Escherichia	99.091	1.47e-76	218
IMGVR_UViG_2563366873_000003|2563366873|2564439286	NC_002695_1_913290_p01	99.177	0	988
IMGVR_UViG_2563366876_000001|2563366876|2564452232	gb|CAA77936.1|ARO:3004039|Escherichia	99.091	1.47e-76	218
IMGVR_UViG_2563366881_000004|2563366881|2564475953	gb|CAA77936.1|ARO:3004039|Escherichia	99.091	1.47e-76	218
IMGVR_UViG_2563366889_000005|2563366889|2564513574	NC_002695_1_913273_p01	97.273	5.54e-75	214
IMGVR_UViG_2563366894_000002|2563366894|2564539797	NC_002695_1_913273_p01	97.273	5.54e-75	214
IMGVR_UViG_2563366894_000003|2563366894|2564540407	NC_002695_1_913290_p01	99.383	0	990
IMGVR_UViG_2563366895_000002|2563366895|2564545252	gb|CAA77936.1|ARO:3004039|Escherichia	99.091	1.47e-76	218
IMGVR_UViG_2563366899_000006|2563366899|2564564442	gb|CAA77936.1|ARO:3004039|Escherichia	99.091	1.47e-76	218
IMGVR_UViG_2563366900_000003|2563366900|2564569976	gb|CAA77936.1|ARO:3004039|Escherichia	99.091	1.47e-76	218
IMGVR_UViG_2563366906_000010|2563366906|2564598515	gb|CAA77936.1|ARO:3004039|Escherichia	99.091	1.47e-76	218
IMGVR_UViG_2563366920_000003|2563366920|2564667140	gb|CAA77936.1|ARO:3004039|Escherichia	99.091	1.47e-76	218
IMGVR_UViG_2563366926_000007|2563366926|2564696523	NC_002695_1_913273_p01	97.273	5.54e-75	214
IMGVR_UViG_2563366930_000003|2563366930|2564716852	gb|CAA77936.1|ARO:3004039|Escherichia	99.091	1.47e-76	218
IMGVR_UViG_2563366952_000004|2563366952|2564822527	gb|CAA77936.1|ARO:3004039|Escherichia	99.091	1.47e-76	218
IMGVR_UViG_2563366953_000001|2563366953|2564828054	gb|CAA77936.1|ARO:3004039|Escherichia	99.091	1.47e-76	218
IMGVR_UViG_2563366955_000013|2563366955|2564837808	NC_002695_1_913290_p01	99.383	0	991
IMGVR_UViG_2563366956_000010|2563366956|2564843080	(Bla)blaTEM-1D:AF188200:215-1075:861	100	0	591
IMGVR_UViG_2563366958_000018|2563366958|2564854219	(Bla)blaTEM-1D:AF188200:215-1075:861	100	0	591
IMGVR_UViG_2563366962_000004|2563366962|2564874012	gb|CAA77936.1|ARO:3004039|Escherichia	99.091	1.47e-76	218
IMGVR_UViG_2563366971_000004|2563366971|2564917859	gb|CAA77936.1|ARO:3004039|Escherichia	99.091	1.47e-76	218
IMGVR_UViG_2563366972_000004|2563366972|2564922465	gb|CAA77936.1|ARO:3004039|Escherichia	99.091	1.47e-76	218
IMGVR_UViG_2563366975_000002|2563366975|2564938129	NC_002695_1_913273_p01	97.273	5.54e-75	214
IMGVR_UViG_2563366975_000003|2563366975|2564938737	NC_002695_1_913290_p01	99.383	0	990
IMGVR_UViG_2563366977_000003|2563366977|2564946211	gb|CAA77936.1|ARO:3004039|Escherichia	98.182	9.22e-76	216
IMGVR_UViG_2563366984_000004|2563366984|2564979376	gb|CAA77936.1|ARO:3004039|Escherichia	99.091	1.47e-76	218
IMGVR_UViG_2563366985_000001|2563366985|2564984974	gb|CAA77936.1|ARO:3004039|Escherichia	98.182	9.22e-76	216
IMGVR_UViG_2563366988_000003|2563366988|2564998962	gb|CAA77936.1|ARO:3004039|Escherichia	99.091	1.47e-76	218
IMGVR_UViG_2563366990_000009|2563366990|2565008188	gb|CAA77936.1|ARO:3004039|Escherichia	99.091	1.47e-76	218
IMGVR_UViG_2563367001_000004|2563367001|2565061528	gb|CAA77936.1|ARO:3004039|Escherichia	99.091	1.47e-76	218
IMGVR_UViG_2565956602_000011|2565956602|2566329101	NC_002695_1_913273_p01	97.273	5.54e-75	214
IMGVR_UViG_2565956615_000003|2565956615|2566404277	gb|BAB38260.1|ARO:3000830|cpxA	100	0	926
IMGVR_UViG_2565956619_000009|2565956619|2566422369	gb|CAA77936.1|ARO:3004039|Escherichia	99.091	1.47e-76	218
IMGVR_UViG_2565956623_000002|2565956623|2566445465	gb|CAA77936.1|ARO:3004039|Escherichia	99.091	1.47e-76	218
IMGVR_UViG_2565956709_000004|2565956709|2566784871	NC_002695_1_913290_p01	99.383	0	990
IMGVR_UViG_2565956714_000003|2565956714|2566808877	gb|CAA77936.1|ARO:3004039|Escherichia	97.273	1.31e-74	213
IMGVR_UViG_2565956718_000005|2565956718|2566828232	NC_002695_1_913290_p01	99.383	0	990
IMGVR_UViG_2565956718_000006|2565956718|2566828844	NC_002695_1_913273_p01	97.273	5.54e-75	214
IMGVR_UViG_2565956720_000005|2565956720|2566842692	gb|CAA77936.1|ARO:3004039|Escherichia	99.091	1.47e-76	218
IMGVR_UViG_2565956722_000005|2565956722|2566849283	NC_002695_1_913273_p01	97.273	5.54e-75	214
IMGVR_UViG_2565956727_000001|2565956727|2566873326	gb|CAA77936.1|ARO:3004039|Escherichia	98.182	9.22e-76	216
IMGVR_UViG_2565956729_000005|2565956729|2566882655	gb|CAA77936.1|ARO:3004039|Escherichia	99.091	1.47e-76	218
IMGVR_UViG_2565956872_000001|2565956872|2567423348	gb|AAL59753.1|ARO:3000412|sul2	100	0	528
IMGVR_UViG_2565956882_000002|2565956882|2567463466	gb|AAL59753.1|ARO:3000412|sul2	100	0	528
IMGVR_UViG_2565956946_000004|2565956946|2567723746	gb|ACB05808.1|ARO:3003109|msrE	100	0	1000
IMGVR_UViG_2565956946_000004|2565956946|2567723747	gb|ABI20451.1|ARO:3003741|mphE	95.556	0	525
IMGVR_UViG_2565957133_000002|2565957133|2568488406	gb|AAL59753.1|ARO:3000412|sul2	100	0	528
IMGVR_UViG_2568526100_000012|2568526100|2568895316	NC_002695_1_913273_p01	97.273	5.54e-75	214
IMGVR_UViG_2568526301_000001|2568526301|2569553157	gb|ABC17627.1|ARO:3002547|AAC(6')-Ib-cr	100	1.64e-150	412
IMGVR_UViG_2568526301_000001|2568526301|2569553158	(Bla)blaOXA-1:JQ682867:1-831:831	100	0	564
IMGVR_UViG_2568526301_000001|2568526301|2569553159	(Phe)catB4:EU935739:59054-59602:549	100	1.67e-138	380
IMGVR_UViG_2568526301_000001|2568526301|2569553161	(AGly)aac3-IIa:X51534:91-951:861	100	0	587
IMGVR_UViG_2568526301_000001|2568526301|2569553164	(Phe)catB4:EU935739:59054-59602:549	100	2.17e-18	77
IMGVR_UViG_2568526301_000001|2568526301|2569553238	(Phe)catB4:EU935739:59054-59602:549	92.308	1.84e-20	82.8
IMGVR_UViG_2568526312_000005|2568526312|2569590316	NC_002695_1_913290_p01	100	0	997
IMGVR_UViG_2568526312_000006|2568526312|2569590329	NC_002695_1_913273_p01	100	6.57e-77	219
IMGVR_UViG_2568526407_000007|2568526407|2569890304	gb|CAA77936.1|ARO:3004039|Escherichia	98.182	9.22e-76	216
IMGVR_UViG_2568526441_000001|2568526441|2570001680	gb|CAA77936.1|ARO:3004039|Escherichia	98.182	9.22e-76	216
IMGVR_UViG_2568526446_000010|2568526446|2570023995	gb|CAA77936.1|ARO:3004039|Escherichia	98.182	9.22e-76	216
IMGVR_UViG_2568526456_000002|2568526456|2570057405	gb|AAL59753.1|ARO:3000412|sul2	100	0	528
IMGVR_UViG_2568526642_000001|2568526642|2570667611	gb|AEJ33969.1|ARO:3000410|sul1	100	0	553
IMGVR_UViG_2568526642_000001|2568526642|2570667613	gb|AHB39758.1|ARO:3003013|dfrA15	100	1.45e-116	322
IMGVR_UViG_2568526715_000003|2568526715|2570912453	(Fcyn)FosB2:NC_012581.1:459871-460290:420	100	1.62e-104	290
IMGVR_UViG_2571042041_000001|2571042041|2571203250	gb|CAA77936.1|ARO:3004039|Escherichia	98.182	9.22e-76	216
IMGVR_UViG_2571042053_000019|2571042053|2571251775	NC_002695_1_913290_p01	99.177	0	988
IMGVR_UViG_2571042263_000009|2571042263|2571926994	gb|CAA77936.1|ARO:3004039|Escherichia	98.182	9.22e-76	216
IMGVR_UViG_2571042269_000003|2571042269|2571941688	gb|CAA79727.1|ARO:3000191|tetQ	96.412	0	1281
IMGVR_UViG_2571042438_000006|2571042438|2572538810	gb|CAA77936.1|ARO:3004039|Escherichia	98.182	9.22e-76	216
IMGVR_UViG_2571042550_000002|2571042550|2572913036	(AGly)sat4A:X92945:38870-39412:543	98.529	4.17e-45	138
IMGVR_UViG_2571042653_000004|2571042653|2573258593	gb|CAA77936.1|ARO:3004039|Escherichia	98.182	9.22e-76	216
IMGVR_UViG_2571042784_000002|2571042784|2573708640	gb|AEJ33969.1|ARO:3000410|sul1	100	0	553
IMGVR_UViG_2571042804_000002|2571042804|2573775176	gb|CAQ49384.1|ARO:3000186|tetM	100	0	1319
IMGVR_UViG_2571042809_000001|2571042809|2573794865	X04388_gene_p01	99.687	0	1316
IMGVR_UViG_2571042854_000003|2571042854|2573940479	gb|AEQ93536.1|ARO:3004468|CrpP	96.923	7.16e-45	135
IMGVR_UViG_2571042882_000008|2571042882|2574037088	gb|CAA77936.1|ARO:3004039|Escherichia	98.182	9.22e-76	216
IMGVR_UViG_2574179916_000009|2574179916|2574976034	gb|CAA77936.1|ARO:3004039|Escherichia	98.182	9.22e-76	216
IMGVR_UViG_2574180019_000006|2574180019|2575335938	AY995206_gene_p01	100	0	593
IMGVR_UViG_2574180339_000002|2574180339|2576459676	(AGly)aph3-Ia:HQ840942:23569-24384:816	98.529	1.39e-152	420
IMGVR_UViG_2574180339_000002|2574180339|2576459679	gb|ABI20451.1|ARO:3003741|mphE	100	0	600
IMGVR_UViG_2574180339_000002|2574180339|2576459680	gb|ACB05808.1|ARO:3003109|msrE	100	0	1000
IMGVR_UViG_2574180339_000002|2574180339|2576459682	(AGly)aph3-Ia:HQ840942:23569-24384:816	100	1.49e-50	155
IMGVR_UViG_2576861063_000001|2576861063|2577109867	(AGly)sat4A:X92945:38870-39412:543	98.529	4.17e-45	138
IMGVR_UViG_2576861175_000003|2576861175|2577494379	gb|BAE15963.1|ARO:3002868|dfrG	100	3.61e-123	340
IMGVR_UViG_2576861720_000003|2576861720|2579351466	(AGly)aac6-Ic:M94066:1554-1994:441	100	4.41e-109	302
IMGVR_UViG_2576861789_000003|2576861789|2579610925	(Fcyn)FosB2:NC_012581.1:459871-460290:420	100	1.62e-104	290
IMGVR_UViG_2579778602_000004|2579778602|2580205763	NC_002695_1_913290_p01	99.383	0	990
IMGVR_UViG_2579778609_000009|2579778609|2580234007	gb|CAA77936.1|ARO:3004039|Escherichia	98.182	9.22e-76	216
IMGVR_UViG_2579778666_000014|2579778666|2580472731	gb|CAA77936.1|ARO:3004039|Escherichia	99.091	1.47e-76	218
IMGVR_UViG_2579778684_000008|2579778684|2580544792	gb|AHB39758.1|ARO:3003013|dfrA15	100	1.45e-116	322
IMGVR_UViG_2579778684_000008|2579778684|2580544794	gb|AEJ33969.1|ARO:3000410|sul1	100	0	553
IMGVR_UViG_2579778686_000008|2579778686|2580552311	gb|CAA77936.1|ARO:3004039|Escherichia	98.182	9.22e-76	216
IMGVR_UViG_2579778702_000009|2579778702|2580626409	gb|CAA77936.1|ARO:3004039|Escherichia	99.091	1.47e-76	218
IMGVR_UViG_2579778748_000005|2579778748|2580829806	NC_002695_1_913290_p01	99.383	0	990
IMGVR_UViG_2579778802_000011|2579778802|2581040958	gb|CAA77936.1|ARO:3004039|Escherichia	99.091	1.47e-76	218
IMGVR_UViG_2579778804_000008|2579778804|2581050301	gb|CAA77936.1|ARO:3004039|Escherichia	98.182	9.22e-76	216
IMGVR_UViG_2579778849_000010|2579778849|2581246360	gb|CAA77936.1|ARO:3004039|Escherichia	98.182	9.22e-76	216
IMGVR_UViG_2579778895_000010|2579778895|2581445118	AY762325_1_gene1_p01	100	0	497
IMGVR_UViG_2579778899_000012|2579778899|2581465226	gb|CAA77936.1|ARO:3004039|Escherichia	100	1.08e-76	218
IMGVR_UViG_2579778952_000008|2579778952|2581678253	gb|CAA77936.1|ARO:3004039|Escherichia	99.091	1.47e-76	218
IMGVR_UViG_2579778971_000012|2579778971|2581760710	gb|CAA77936.1|ARO:3004039|Escherichia	98.182	9.22e-76	216
IMGVR_UViG_2579778974_000009|2579778974|2581778219	gb|CAA77936.1|ARO:3004039|Escherichia	98.182	9.22e-76	216
IMGVR_UViG_2579779049_000043|2579779049|2582067287	NC_002695_1_913290_p01	99.383	0	990
IMGVR_UViG_2579779076_000009|2579779076|2582185628	NC_002695_1_913290_p01	99.177	0	988
IMGVR_UViG_2579779084_000011|2579779084|2582217202	gb|CAA77936.1|ARO:3004039|Escherichia	98.182	9.22e-76	216
IMGVR_UViG_2579779114_000009|2579779114|2582357015	gb|CAA77936.1|ARO:3004039|Escherichia	98.182	9.22e-76	216
IMGVR_UViG_2579779135_000001|2579779135|2582437970	gb|AAL59753.1|ARO:3000412|sul2	100	0	528
IMGVR_UViG_2579779148_000001|2579779148|2582491847	gb|CAA77936.1|ARO:3004039|Escherichia	98.182	9.22e-76	216
IMGVR_UViG_2582580752_000006|2582580752|2583215578	NC_002695_1_913290_p01	99.383	0	990
IMGVR_UViG_2582580757_000001|2582580757|2583230402	(Fcd)far1:NC_005127:19072-19713:642	100	2.64e-157	430
IMGVR_UViG_2582580931_000007|2582580931|2583984666	gb|BAA15934.1|ARO:3000829|baeS	97.674	8.57e-87	256
IMGVR_UViG_2582580931_000007|2582580931|2583984667	gb|BAA15935.1|ARO:3000828|baeR	99.583	1.97e-177	483
IMGVR_UViG_2582580962_000014|2582580962|2584065711	gb|CAA77936.1|ARO:3004039|Escherichia	99.091	1.47e-76	218
IMGVR_UViG_2582580984_000005|2582580984|2584154399	gb|CAA77936.1|ARO:3004039|Escherichia	98.182	9.22e-76	216
IMGVR_UViG_2582581098_000006|2582581098|2584527703	gb|BAE15963.1|ARO:3002868|dfrG	100	3.61e-123	340
IMGVR_UViG_2585427621_000005|2585427621|2585949354	NC_002695_1_913290_p01	100	0	997
IMGVR_UViG_2585427621_000006|2585427621|2585949367	NC_002695_1_913273_p01	100	6.57e-77	219
IMGVR_UViG_2585427621_000013|2585427621|2585950832	gb|CAA77936.1|ARO:3004039|Escherichia	98.182	9.22e-76	216
IMGVR_UViG_2585427657_000001|2585427657|2586084973	NC_002695_1_913290_p01	99.177	0	988
IMGVR_UViG_2585427658_000006|2585427658|2586090662	NC_002695_1_913290_p01	100	0	997
IMGVR_UViG_2585427658_000007|2585427658|2586090674	NC_002695_1_913273_p01	100	6.57e-77	219
IMGVR_UViG_2585427708_000016|2585427708|2586289950	NC_002695_1_913290_p01	99.383	0	990
IMGVR_UViG_2585427709_000012|2585427709|2586296187	NC_002695_1_913273_p01	100	6.57e-77	219
IMGVR_UViG_2585427709_000019|2585427709|2586299850	NC_002695_1_913290_p01	100	0	997
IMGVR_UViG_2585427710_000016|2585427710|2586301750	NC_002695_1_913290_p01	99.383	0	990
IMGVR_UViG_2585427725_000008|2585427725|2586372718	gb|CAA77936.1|ARO:3004039|Escherichia	99.091	1.47e-76	218
IMGVR_UViG_2585427729_000020|2585427729|2586391423	NC_002695_1_913290_p01	99.177	0	988
IMGVR_UViG_2585427735_000011|2585427735|2586425673	gb|CAA77936.1|ARO:3004039|Escherichia	98.182	9.22e-76	216
IMGVR_UViG_2585427742_000015|2585427742|2586459909	NC_002695_1_913273_p01	97.273	5.54e-75	214
IMGVR_UViG_2585427743_000006|2585427743|2586464966	(Bla)blaTEM-1D:AF188200:215-1075:861	100	0	591
IMGVR_UViG_2585427743_000006|2585427743|2586464969	gb|AEJ33969.1|ARO:3000410|sul1	99.608	0	506
IMGVR_UViG_2585427743_000006|2585427743|2586464975	gb|AGR48358.1|ARO:3004459|Shigella	100	5.46e-171	465
IMGVR_UViG_2585427750_000028|2585427750|2586506380	NC_002695_1_913290_p01	99.383	0	990
IMGVR_UViG_2585427752_000005|2585427752|2586514140	gb|CAA77936.1|ARO:3004039|Escherichia	99.091	1.47e-76	218
IMGVR_UViG_2585427753_000005|2585427753|2586519615	gb|CAA77936.1|ARO:3004039|Escherichia	99.091	1.47e-76	218
IMGVR_UViG_2585427757_000009|2585427757|2586545158	gb|CAA77936.1|ARO:3004039|Escherichia	98.182	9.22e-76	216
IMGVR_UViG_2585427761_000025|2585427761|2586565221	NC_002695_1_913290_p01	99.383	0	990
IMGVR_UViG_2585427763_000003|2585427763|2586574793	gb|CAA77936.1|ARO:3004039|Escherichia	99.091	1.47e-76	218
IMGVR_UViG_2585427766_000007|2585427766|2586593925	gb|CAA77936.1|ARO:3004039|Escherichia	97.273	3.64e-75	214
IMGVR_UViG_2585427771_000003|2585427771|2586616801	gb|CAA77936.1|ARO:3004039|Escherichia	99.091	1.47e-76	218
IMGVR_UViG_2585427772_000004|2585427772|2586622427	gb|CAA77936.1|ARO:3004039|Escherichia	99.091	1.47e-76	218
IMGVR_UViG_2585427775_000004|2585427775|2586637667	gb|CAA77936.1|ARO:3004039|Escherichia	98.182	9.22e-76	216
IMGVR_UViG_2585427779_000009|2585427779|2586663547	gb|CAA77936.1|ARO:3004039|Escherichia	99.091	1.47e-76	218
IMGVR_UViG_2585427789_000019|2585427789|2586710218	gb|CAA77936.1|ARO:3004039|Escherichia	98.182	7.57e-76	216
IMGVR_UViG_2585427789_000022|2585427789|2586710906	NC_002695_1_913290_p01	99.383	0	990
IMGVR_UViG_2585427792_000019|2585427792|2586727318	gb|CAA77936.1|ARO:3004039|Escherichia	99.091	1.47e-76	218
IMGVR_UViG_2585427868_000024|2585427868|2587046157	NC_002695_1_913290_p01	100	0	997
IMGVR_UViG_2585428171_000002|2585428171|2588166445	gb|AAL05554.1|ARO:3003206|lsaE	100	0	544
IMGVR_UViG_2585428174_000003|2585428174|2588178914	gb|AHE40557.1|ARO:3002626|ANT(6)-Ia	100	0	585
IMGVR_UViG_2585428174_000003|2585428174|2588178916	(AGly)spw:NG_048075:101-910:810	94.275	0	500
IMGVR_UViG_2588253733_000003|2588253733|2588533579	gb|AEJ33969.1|ARO:3000410|sul1	100	0	553
IMGVR_UViG_2588253733_000003|2588253733|2588533581	EU118119_1_orf1_gene_p01	100	0	530
IMGVR_UViG_2588253742_000002|2588253742|2588566137	(AGly)aadE-Pp:HE577054:1299623-1300477:855	93.31	0	561
IMGVR_UViG_2588253743_000003|2588253743|2588574261	(Fcyn)FosB2:NC_012581.1:459871-460290:420	99.145	3.87e-86	243
IMGVR_UViG_2588253749_000002|2588253749|2588593836	gb|CAA77936.1|ARO:3004039|Escherichia	98.182	9.22e-76	216
IMGVR_UViG_2590828709_000010|2590828709|2592669323	gb|CAQ49384.1|ARO:3000186|tetM	100	0	1319
IMGVR_UViG_2593338864_000001|2593338864|2594343058	(AGly)sat4A:X92945:38870-39412:543	98.529	4.17e-45	138
IMGVR_UViG_2593338959_000003|2593338959|2594604983	gb|CAQ49384.1|ARO:3000186|tetM	100	0	1319
IMGVR_UViG_2593338959_000005|2593338959|2594606111	gb|AAD01868.1|ARO:3002867|dfrF	100	3.67e-120	332
IMGVR_UViG_2597489971_000003|2597489971|2598143176	(Fcyn)FosB2:NC_012581.1:459871-460290:420	100	1.62e-104	290
IMGVR_UViG_2597489974_000003|2597489974|2598149590	(Fcyn)FosB2:NC_012581.1:459871-460290:420	100	1.62e-104	290
IMGVR_UViG_2597489977_000003|2597489977|2598157910	(Fcyn)FosB2:NC_012581.1:459871-460290:420	100	1.62e-104	290
IMGVR_UViG_2597490031_000003|2597490031|2598184059	(Fcyn)FosB2:NC_012581.1:459871-460290:420	100	1.62e-104	290
IMGVR_UViG_2597490082_000004|2597490082|2598231858	NC_002695_1_913290_p01	99.177	0	989
IMGVR_UViG_2597490083_000004|2597490083|2598236806	NC_002695_1_913290_p01	99.177	0	989
IMGVR_UViG_2597490096_000001|2597490096|2598277154	(Fcyn)FosB2:NC_012581.1:459871-460290:420	100	1.62e-104	290
IMGVR_UViG_2597490107_000003|2597490107|2598329277	(Fcyn)FosB2:NC_012581.1:459871-460290:420	100	1.62e-104	290
IMGVR_UViG_2597490108_000003|2597490108|2598334842	(Fcyn)FosB2:NC_012581.1:459871-460290:420	100	1.62e-104	290
IMGVR_UViG_2597490111_000003|2597490111|2598351015	(Fcyn)FosB2:NC_012581.1:459871-460290:420	100	1.62e-104	290
IMGVR_UViG_2597490114_000003|2597490114|2598364285	(Fcyn)FosB2:NC_012581.1:459871-460290:420	99.281	7.72e-104	288
IMGVR_UViG_2597490140_000003|2597490140|2598471919	(AGly)aph(3'')-III:V01547:535-1329:795	100	0	536
IMGVR_UViG_2597490140_000003|2597490140|2598471920	(AGly)sat4A:X92945:38870-39412:543	100	7.26e-50	150
IMGVR_UViG_2597490140_000003|2597490140|2598471921	(AGly)ant6-Ia:AF330699:22-930:909	100	0	623
IMGVR_UViG_2597490165_000003|2597490165|2598569174	(Fcyn)FosB2:NC_012581.1:459871-460290:420	100	1.62e-104	290
IMGVR_UViG_2597490166_000003|2597490166|2598574962	(Fcyn)FosB2:NC_012581.1:459871-460290:420	100	1.62e-104	290
IMGVR_UViG_2597490314_000005|2597490314|2598998955	gb|CAA77936.1|ARO:3004039|Escherichia	100	1.08e-76	218
IMGVR_UViG_2600254932_000002|2600254932|2600371837	gb|CAA77936.1|ARO:3004039|Escherichia	100	1.08e-76	218
IMGVR_UViG_2600254969_000001|2600254969|2600489509	gb|CAA77936.1|ARO:3004039|Escherichia	100	1.08e-76	218
IMGVR_UViG_2600255005_000003|2600255005|2600583837	gb|CAA77936.1|ARO:3004039|Escherichia	98.182	9.22e-76	216
IMGVR_UViG_2600255120_000010|2600255120|2601014912	NC_002695_1_913290_p01	99.177	0	989
IMGVR_UViG_2600255128_000003|2600255128|2601047001	(Fcyn)FosB2:NC_012581.1:459871-460290:420	100	1.62e-104	290
IMGVR_UViG_2600255129_000003|2600255129|2601052571	(Fcyn)FosB2:NC_012581.1:459871-460290:420	100	1.62e-104	290
IMGVR_UViG_2600255130_000003|2600255130|2601058131	(Fcyn)FosB2:NC_012581.1:459871-460290:420	100	1.62e-104	290
IMGVR_UViG_2602041549_000003|2602041549|2602149475	gb|CAA77936.1|ARO:3004039|Escherichia	94.565	3.61e-60	175
IMGVR_UViG_2602041568_000016|2602041568|2602226767	NC_002695_1_913290_p01	99.177	0	988
IMGVR_UViG_2602041579_000027|2602041579|2602283098	NC_002695_1_913290_p01	99.177	0	988
IMGVR_UViG_2602041669_000025|2602041669|2602578300	NC_002695_1_913290_p01	99.383	0	990
IMGVR_UViG_2602041828_000001|2602041828|2602973744	gb|CAQ49384.1|ARO:3000186|tetM	100	0	1319
IMGVR_UViG_2602041878_000009|2602041878|2603078225	gb|AAO04716.1|ARO:3002865|dfrC	98.125	7.32e-119	329
IMGVR_UViG_2602042099_000001|2602042099|2603819081	gb|AAK97755.1|ARO:3000167|tet(C)	100	2.87e-123	349
IMGVR_UViG_2602042099_000001|2602042099|2603819082	(Bla)blaTEM-1D:AF188200:215-1075:861	100	0	591
IMGVR_UViG_2603879573_000008|2603879573|2604129513	(AGly)aac6-Aph2:M13771:304-1743:1440	100	0	969
IMGVR_UViG_2603879573_000008|2603879573|2604129516	gb|AAO04716.1|ARO:3002865|dfrC	98.125	7.32e-119	329
IMGVR_UViG_2603879780_000009|2603879780|2604810918	(AGly)aac6-Aph2:M13771:304-1743:1440	100	0	969
IMGVR_UViG_2603879780_000009|2603879780|2604810921	gb|AAO04716.1|ARO:3002865|dfrC	98.125	7.32e-119	329
IMGVR_UViG_2603879893_000002|2603879893|2605169961	gb|CAQ49384.1|ARO:3000186|tetM	100	0	1319
IMGVR_UViG_2606217102_000015|2606217102|2606232235	gb|CAA77936.1|ARO:3004039|Escherichia	98.182	7.57e-76	216
IMGVR_UViG_2606217102_000025|2606217102|2606230588	NC_002695_1_913290_p01	99.383	0	990
IMGVR_UViG_2606217104_000018|2606217104|2606238899	NC_002695_1_913290_p01	99.383	0	990
IMGVR_UViG_2606217107_000021|2606217107|2606258251	gb|CAA77936.1|ARO:3004039|Escherichia	99.091	1.47e-76	218
IMGVR_UViG_2606217110_000010|2606217110|2606274543	gb|CAA77936.1|ARO:3004039|Escherichia	98.182	9.22e-76	216
IMGVR_UViG_2606217111_000012|2606217111|2606277061	gb|CAA77936.1|ARO:3004039|Escherichia	99.091	1.47e-76	218
IMGVR_UViG_2606217174_000014|2606217174|2606499668	gb|CAA77936.1|ARO:3004039|Escherichia	98.182	9.22e-76	216
IMGVR_UViG_2608642167_000004|2608642167|2608987678	gb|CAA77936.1|ARO:3004039|Escherichia	100	1.08e-76	218
IMGVR_UViG_2609459794_000003|2609459794|2610020622	gb|CAA77936.1|ARO:3004039|Escherichia	98.182	9.22e-76	216
IMGVR_UViG_2609459800_000005|2609459800|2610050920	gb|CAA77936.1|ARO:3004039|Escherichia	98.182	9.22e-76	216
IMGVR_UViG_2609459819_000002|2609459819|2610106593	gb|CAA77936.1|ARO:3004039|Escherichia	98.182	5.21e-76	216
IMGVR_UViG_2609459822_000007|2609459822|2610121260	NC_002695_1_913273_p01	97.273	5.54e-75	214
IMGVR_UViG_2609459830_000022|2609459830|2610145901	NC_002695_1_913290_p01	99.383	0	990
IMGVR_UViG_2609459840_000013|2609459840|2610200998	gb|CAA77936.1|ARO:3004039|Escherichia	98.182	9.22e-76	216
IMGVR_UViG_2609459848_000006|2609459848|2610241110	gb|CAA77936.1|ARO:3004039|Escherichia	98.182	9.22e-76	216
IMGVR_UViG_2609459856_000009|2609459856|2610274235	gb|CAA77936.1|ARO:3004039|Escherichia	99.091	1.47e-76	218
IMGVR_UViG_2609459857_000003|2609459857|2610279450	NC_002695_1_913273_p01	100	6.57e-77	219
IMGVR_UViG_2609459860_000005|2609459860|2610294797	gb|CAA77936.1|ARO:3004039|Escherichia	99.091	1.47e-76	218
IMGVR_UViG_2609459863_000014|2609459863|2610308704	gb|CAA77936.1|ARO:3004039|Escherichia	99.091	1.47e-76	218
IMGVR_UViG_2609460106_000004|2609460106|2611484383	(Fcyn)FosB2:NC_012581.1:459871-460290:420	99.145	4.23e-86	243
IMGVR_UViG_2609460125_000015|2609460125|2611583991	NC_002695_1_913290_p01	99.177	0	989
IMGVR_UViG_2609460170_000001|2609460170|2611770735	(AGly)aadE-Pp:HE577054:1299623-1300477:855	94.186	1.32e-57	174
IMGVR_UViG_2609460170_000001|2609460170|2611770736	(AGly)aadE-Pp:HE577054:1299623-1300477:855	91.129	1.46e-82	239
IMGVR_UViG_2609460179_000002|2609460179|2611815987	(Fcyn)FosB2:NC_012581.1:459871-460290:420	100	1.62e-104	290
IMGVR_UViG_2609460183_000006|2609460183|2611825594	NC_002695_1_913290_p01	99.177	0	989
IMGVR_UViG_2609460210_000001|2609460210|2611954579	gb|CAA77936.1|ARO:3004039|Escherichia	99.091	1.47e-76	218
IMGVR_UViG_2609460224_000005|2609460224|2612035521	gb|CAA77936.1|ARO:3004039|Escherichia	99.091	1.47e-76	218
IMGVR_UViG_2609460346_000006|2609460346|2612530506	gb|CAA77936.1|ARO:3004039|Escherichia	99.091	1.47e-76	218
IMGVR_UViG_2617270943_000001|2617270943|2618128443	gb|CAA77936.1|ARO:3004039|Escherichia	98.182	9.22e-76	216
IMGVR_UViG_2617270947_000015|2617270947|2618150123	NC_002695_1_913290_p01	99.383	0	990
IMGVR_UViG_2617270954_000010|2617270954|2618188929	gb|CAA77936.1|ARO:3004039|Escherichia	99.091	1.47e-76	218
IMGVR_UViG_2617270957_000008|2617270957|2618203722	gb|CAA77936.1|ARO:3004039|Escherichia	99.091	1.47e-76	218
IMGVR_UViG_2617270962_000010|2617270962|2618229366	gb|CAA77936.1|ARO:3004039|Escherichia	98.182	9.22e-76	216
IMGVR_UViG_2617270963_000015|2617270963|2618233197	NC_002695_1_913290_p01	99.383	0	990
IMGVR_UViG_2617270964_000008|2617270964|2618238848	gb|CAA77936.1|ARO:3004039|Escherichia	97.273	3.64e-75	214
IMGVR_UViG_2617270978_000019|2617270978|2618295175	gb|CAA77936.1|ARO:3004039|Escherichia	99.091	1.47e-76	218
IMGVR_UViG_2617270986_000009|2617270986|2618327984	gb|CAA77936.1|ARO:3004039|Escherichia	99.091	1.47e-76	218
IMGVR_UViG_2617270988_000017|2617270988|2618340862	NC_002695_1_913290_p01	99.177	0	988
IMGVR_UViG_2617270997_000008|2617270997|2618360642	gb|CAA77936.1|ARO:3004039|Escherichia	99.091	1.47e-76	218
IMGVR_UViG_2617271012_000002|2617271012|2618443681	(Fcyn)FosB2:NC_012581.1:459871-460290:420	100	1.62e-104	290
IMGVR_UViG_2617271072_000004|2617271072|2618692611	AJ437107_1_gene1_p01	100	0	591
IMGVR_UViG_2617271085_000017|2617271085|2618743998	NC_002695_1_913273_p01	97.273	5.54e-75	214
IMGVR_UViG_2619619127_000010|2619619127|2620754116	NC_002695_1_913273_p01	97.273	5.54e-75	214
IMGVR_UViG_2619619132_000014|2619619132|2620777409	NC_002695_1_913290_p01	99.383	0	990
IMGVR_UViG_2619619307_000002|2619619307|2621335185	(AGly)aadE-Pp:HE577054:1299623-1300477:855	91.667	5.92e-109	308
IMGVR_UViG_2619619307_000002|2619619307|2621335186	(AGly)aadE-Pp:HE577054:1299623-1300477:855	94.186	1.32e-57	174
IMGVR_UViG_2627853614_000003|2627853614|2628234728	(Fcyn)FosB2:NC_012581.1:459871-460290:420	99.145	4.23e-86	243
IMGVR_UViG_2627853679_000003|2627853679|2628507448	(Fcyn)FosB2:NC_012581.1:459871-460290:420	100	1.62e-104	290
IMGVR_UViG_2627853693_000003|2627853693|2628571695	(Fcyn)FosB2:NC_012581.1:459871-460290:420	100	1.62e-104	290
IMGVR_UViG_2627853701_000003|2627853701|2628604665	gb|CAA77936.1|ARO:3004039|Escherichia	98.182	9.22e-76	216
IMGVR_UViG_2627853701_000010|2627853701|2628606132	NC_002695_1_913273_p01	100	6.57e-77	219
IMGVR_UViG_2627853701_000011|2627853701|2628606145	NC_002695_1_913290_p01	100	0	997
IMGVR_UViG_2627853729_000003|2627853729|2628716546	(Fcyn)FosB2:NC_012581.1:459871-460290:420	99.145	4.23e-86	243
IMGVR_UViG_2627853770_000004|2627853770|2628899753	AF395881_gene_p01	100	0	593
IMGVR_UViG_2627853831_000003|2627853831|2629146089	(Fcyn)FosB2:NC_012581.1:459871-460290:420	100	1.62e-104	290
IMGVR_UViG_2627853844_000004|2627853844|2629201264	gb|CAA77936.1|ARO:3004039|Escherichia	100	1.08e-76	218
IMGVR_UViG_2627853967_000006|2627853967|2629694648	NC_002695_1_913290_p01	99.177	0	989
IMGVR_UViG_2627853978_000001|2627853978|2629742431	(AGly)aadE-Pp:HE577054:1299623-1300477:855	99.648	0	587
IMGVR_UViG_2627854013_000003|2627854013|2629877846	(Fcyn)FosB2:NC_012581.1:459871-460290:420	100	1.62e-104	290
IMGVR_UViG_2627854078_000004|2627854078|2630139595	gb|CAA77936.1|ARO:3004039|Escherichia	100	1.08e-76	218
IMGVR_UViG_2627854105_000003|2627854105|2630251104	(Fcyn)FosB2:NC_012581.1:459871-460290:420	100	1.62e-104	290
IMGVR_UViG_2627854149_000007|2627854149|2630425328	(Bla)blaOXA-23:EF120622:1499-2320:822	100	0	566
IMGVR_UViG_2627854208_000003|2627854208|2630646408	(Fcyn)FosB2:NC_012581.1:459871-460290:420	100	1.62e-104	290
IMGVR_UViG_2630968336_000001|2630968336|2631388351	gb|CAA77936.1|ARO:3004039|Escherichia	100	1.08e-76	218
IMGVR_UViG_2630968355_000001|2630968355|2631469096	(AGly)aadE-Pp:HE577054:1299623-1300477:855	92.958	0	560
IMGVR_UViG_2630968414_000018|2630968414|2631708964	NC_002695_1_913273_p01	100	6.57e-77	219
IMGVR_UViG_2630968414_000019|2630968414|2631708977	NC_002695_1_913290_p01	100	0	997
IMGVR_UViG_2630968468_000003|2630968468|2631928137	(Fcyn)FosB2:NC_012581.1:459871-460290:420	100	1.62e-104	290
IMGVR_UViG_2630968505_000006|2630968505|2632064887	gb|CAA77936.1|ARO:3004039|Escherichia	100	1.08e-76	218
IMGVR_UViG_2630968533_000006|2630968533|2632192233	gb|CAA77936.1|ARO:3004039|Escherichia	98.182	9.22e-76	216
IMGVR_UViG_2630968618_000003|2630968618|2632538971	(Fcyn)FosB2:NC_012581.1:459871-460290:420	100	1.62e-104	290
IMGVR_UViG_2630968649_000001|2630968649|2632672677	gb|AAA23033.2|ARO:3000190|tetO	99.218	0	1308
IMGVR_UViG_2630968727_000004|2630968727|2633005561	gb|CAA77936.1|ARO:3004039|Escherichia	100	1.08e-76	218
IMGVR_UViG_2630968800_000003|2630968800|2633293489	NC_002695_1_913290_p01	99.177	0	989
IMGVR_UViG_2630968928_000003|2630968928|2633809051	(Fcyn)FosB2:NC_012581.1:459871-460290:420	100	1.62e-104	290
IMGVR_UViG_2634166465_000004|2634166465|2635790252	gb|CAA77936.1|ARO:3004039|Escherichia	100	1.08e-76	218
IMGVR_UViG_2634166487_000004|2634166487|2635893880	(Fcyn)FosB2:NC_012581.1:459871-460290:420	99.281	7.72e-104	288
IMGVR_UViG_2634166493_000003|2634166493|2635920518	(Fcyn)FosB2:NC_012581.1:459871-460290:420	100	1.62e-104	290
IMGVR_UViG_2634166512_000006|2634166512|2635991481	gb|CAA77936.1|ARO:3004039|Escherichia	99.091	1.47e-76	218
IMGVR_UViG_2636415430_000001|2636415430|2636549162	gb|AAA23033.2|ARO:3000190|tetO	99.218	0	1308
IMGVR_UViG_2636415477_000010|2636415477|2636732369	gb|CAA77936.1|ARO:3004039|Escherichia	98.182	7.01e-76	216
IMGVR_UViG_2636415583_000004|2636415583|2637153311	gb|CAA77936.1|ARO:3004039|Escherichia	100	1.08e-76	218
IMGVR_UViG_2636415632_000003|2636415632|2637360573	gb|BAE15963.1|ARO:3002868|dfrG	100	3.61e-123	340
IMGVR_UViG_2636415673_000006|2636415673|2637522640	gb|CAA77936.1|ARO:3004039|Escherichia	98.182	9.22e-76	216
IMGVR_UViG_2636415687_000003|2636415687|2637577422	(Fcyn)FosB2:NC_012581.1:459871-460290:420	100	1.62e-104	290
IMGVR_UViG_2636415712_000009|2636415712|2637689471	NC_002695_1_913290_p01	99.177	0	989
IMGVR_UViG_2636415735_000004|2636415735|2637797916	(Fcyn)FosB2:NC_012581.1:459871-460290:420	100	1.62e-104	290
IMGVR_UViG_2636415749_000006|2636415749|2637865917	NC_002695_1_913290_p01	99.177	0	989
IMGVR_UViG_2636415864_000004|2636415864|2638333302	gb|CAA77936.1|ARO:3004039|Escherichia	100	1.08e-76	218
IMGVR_UViG_2636415897_000006|2636415897|2638468212	gb|CAA77936.1|ARO:3004039|Escherichia	100	1.08e-76	218
IMGVR_UViG_2636415923_000001|2636415923|2638575889	(AGly)aadE-Pp:HE577054:1299623-1300477:855	93.31	0	561
IMGVR_UViG_2639762524_000002|2639762524|2639841510	(AGly)aadE-Pp:HE577054:1299623-1300477:855	93.662	0	563
IMGVR_UViG_2639762758_000003|2639762758|2640617832	(Fcyn)FosB2:NC_012581.1:459871-460290:420	100	1.62e-104	290
IMGVR_UViG_2639762891_000001|2639762891|2641148753	(Fcyn)FosB2:NC_012581.1:459871-460290:420	100	1.62e-104	290
IMGVR_UViG_2639762957_000001|2639762957|2641415958	(Bla)aci1:AJ007350:240-1094:855	97.917	3.35e-104	295
IMGVR_UViG_2639762957_000001|2639762957|2641415964	(Bla)aci1:AJ007350:240-1094:855	100	6.57e-35	114
IMGVR_UViG_2639762957_000001|2639762957|2641415965	(Bla)aci1:AJ007350:240-1094:855	99.142	2.07e-174	477
IMGVR_UViG_2639762987_000007|2639762987|2641539305	gb|CAA77936.1|ARO:3004039|Escherichia	98.182	9.22e-76	216
IMGVR_UViG_2639763061_000002|2639763061|2641833186	AY995206_gene_p01	100	0	593
IMGVR_UViG_2639763121_000010|2639763121|2642074167	NC_002695_1_913273_p01	100	6.57e-77	219
IMGVR_UViG_2639763121_000017|2639763121|2642078235	NC_002695_1_913290_p01	100	0	997
IMGVR_UViG_2639763139_000008|2639763139|2642149859	NC_002695_1_913290_p01	99.177	0	989
IMGVR_UViG_2639763169_000014|2639763169|2642282660	NC_002695_1_913290_p01	99.177	0	989
IMGVR_UViG_2645727510_000007|2645727510|2645769941	gb|AAC75135.2|ARO:3000792|mdtA	99.518	0	829
IMGVR_UViG_2645727510_000007|2645727510|2645769942	gb|AAC75136.1|ARO:3000793|mdtB	99.519	0	2073
IMGVR_UViG_2645727510_000007|2645727510|2645769943	gb|AAC75137.1|ARO:3000794|mdtC	97.297	2.22e-19	74.3
IMGVR_UViG_2645727539_000028|2645727539|2645897697	NC_002695_1_913290_p01	99.177	0	988
IMGVR_UViG_2645727555_000022|2645727555|2645967738	gb|CAA77936.1|ARO:3004039|Escherichia	99.091	1.47e-76	218
IMGVR_UViG_2645727562_000024|2645727562|2646000467	NC_002695_1_913290_p01	99.383	0	990
IMGVR_UViG_2645727599_000004|2645727599|2646156086	gb|CAA77936.1|ARO:3004039|Escherichia	100	1.08e-76	218
IMGVR_UViG_2645727649_000003|2645727649|2646366920	(Fcyn)FosB2:NC_012581.1:459871-460290:420	90.909	1.73e-40	125
IMGVR_UViG_2645727680_000012|2645727680|2646503080	NC_002695_1_913290_p01	99.383	0	990
IMGVR_UViG_2645727705_000004|2645727705|2646620999	(Fcyn)FosB2:NC_012581.1:459871-460290:420	100	1.62e-104	290
IMGVR_UViG_2645727843_000012|2645727843|2647208505	gb|CAA77936.1|ARO:3004039|Escherichia	99.091	1.47e-76	218
IMGVR_UViG_2645727843_000013|2645727843|2647208855	gb|CAA77936.1|ARO:3004039|Escherichia	99.091	1.47e-76	218
IMGVR_UViG_2645727867_000004|2645727867|2647330708	NC_002695_1_913290_p01	99.383	0	990
IMGVR_UViG_2645728010_000005|2645728010|2647930681	gb|CAA77936.1|ARO:3004039|Escherichia	97.273	8.66e-75	213
IMGVR_UViG_2645728047_000001|2645728047|2648091710	gb|CAA77936.1|ARO:3004039|Escherichia	100	1.08e-76	218
IMGVR_UViG_2645728089_000003|2645728089|2648268376	(Fcyn)FosB2:NC_012581.1:459871-460290:420	100	1.62e-104	290
IMGVR_UViG_2648501165_000019|2648501165|2648786198	NC_002695_1_913290_p01	99.383	0	990
IMGVR_UViG_2648501186_000018|2648501186|2648882673	gb|CAA77936.1|ARO:3004039|Escherichia	99.091	5.1e-76	216
IMGVR_UViG_2648501223_000004|2648501223|2649037637	NC_002695_1_913290_p01	99.177	0	989
IMGVR_UViG_2648501230_000029|2648501230|2649069493	NC_002695_1_913290_p01	99.383	0	990
IMGVR_UViG_2648501245_000006|2648501245|2649136603	NC_002695_1_913290_p01	99.177	0	989
IMGVR_UViG_2648501257_000014|2648501257|2649190856	NC_002695_1_913273_p01	100	6.57e-77	219
IMGVR_UViG_2648501257_000021|2648501257|2649188513	NC_002695_1_913290_p01	100	0	997
IMGVR_UViG_2648501334_000006|2648501334|2649495972	gb|CAA77936.1|ARO:3004039|Escherichia	99.091	1.47e-76	218
IMGVR_UViG_2648501361_000011|2648501361|2649607914	NC_002695_1_913290_p01	99.177	0	988
IMGVR_UViG_2648501392_000021|2648501392|2649737833	NC_002695_1_913290_p01	99.383	0	990
IMGVR_UViG_2648501394_000005|2648501394|2649751261	gb|AAG07595.1|ARO:3000809|opmD	100	4.3e-142	401
IMGVR_UViG_2648501453_000001|2648501453|2649969804	gb|AEJ33969.1|ARO:3000410|sul1	100	0	553
IMGVR_UViG_2648501461_000008|2648501461|2650002598	NC_002695_1_913290_p01	99.177	0	988
IMGVR_UViG_2648501730_000017|2648501730|2651033186	gb|CAA77936.1|ARO:3004039|Escherichia	98.182	9.22e-76	216
IMGVR_UViG_2648501802_000003|2648501802|2651326483	gb|CAA77936.1|ARO:3004039|Escherichia	99.091	1.47e-76	218
IMGVR_UViG_2648501841_000014|2648501841|2651496322	NC_002695_1_913290_p01	100	0	997
IMGVR_UViG_2648501841_000015|2648501841|2651496336	NC_002695_1_913273_p01	100	6.57e-77	219
IMGVR_UViG_2651869570_000002|2651869570|2652056522	(Fcyn)FosB2:NC_012581.1:459871-460290:420	100	1.62e-104	290
IMGVR_UViG_2651869571_000002|2651869571|2652062359	(Fcyn)FosB2:NC_012581.1:459871-460290:420	100	1.62e-104	290
IMGVR_UViG_2651869670_000003|2651869670|2652357554	gb|CAA53189|ARO:3000521|mupA	99.788	0	984
IMGVR_UViG_2651869670_000003|2651869670|2652357587	(AGly)aac6-Aph2:M13771:304-1743:1440	99.791	0	966
IMGVR_UViG_2651869696_000016|2651869696|2652471560	NC_002695_1_913290_p01	99.383	0	990
IMGVR_UViG_2651869732_000003|2651869732|2652604338	(Bla)blaOXA-23:EF120622:1499-2320:822	100	0	566
IMGVR_UViG_2651869816_000009|2651869816|2652964522	gb|CAA29819.1|ARO:3002877|BcI	95.752	0	606
IMGVR_UViG_2651869839_000001|2651869839|2653054877	gb|CAA77936.1|ARO:3004039|Escherichia	97.273	8.66e-75	213
IMGVR_UViG_2651869861_000021|2651869861|2653149317	NC_002695_1_913273_p01	100	6.57e-77	219
IMGVR_UViG_2651869867_000003|2651869867|2653169452	(Fcyn)FosB2:NC_012581.1:459871-460290:420	100	1.62e-104	290
IMGVR_UViG_2654587571_000015|2654587571|2654915668	NC_002695_1_913290_p01	99.383	0	990
IMGVR_UViG_2654587588_000018|2654587588|2654986685	NC_002695_1_913290_p01	99.383	0	990
IMGVR_UViG_2654587745_000007|2654587745|2655643328	gb|CAA77936.1|ARO:3004039|Escherichia	98.182	9.22e-76	216
IMGVR_UViG_2654587772_000003|2654587772|2655734211	gb|CAA77936.1|ARO:3004039|Escherichia	99.091	1.47e-76	218
IMGVR_UViG_2654588018_000003|2654588018|2656634540	(Fcyn)FosB2:NC_012581.1:459871-460290:420	100	1.62e-104	290
IMGVR_UViG_2654588054_000004|2654588054|2656793630	NC_002695_1_913290_p01	100	0	997
IMGVR_UViG_2654588054_000005|2654588054|2656793643	NC_002695_1_913273_p01	100	6.57e-77	219
IMGVR_UViG_2654588181_000007|2654588181|2657178520	gb|CAA77936.1|ARO:3004039|Escherichia	97.727	3.13e-26	88.2
IMGVR_UViG_2654588181_000007|2654588181|2657178521	gb|CAA77936.1|ARO:3004039|Escherichia	100	6.7e-44	133
IMGVR_UViG_2657244942_000003|2657244942|2657464312	(AGly)aadA2:X68227:66-945:780	100	0	521
IMGVR_UViG_2657244973_000009|2657244973|2657587753	NC_002695_1_913290_p01	99.177	0	989
IMGVR_UViG_2657245009_000009|2657245009|2657726390	NC_002695_1_913290_p01	99.177	0	989
IMGVR_UViG_2657245091_000026|2657245091|2658045532	NC_002695_1_913290_p01	99.177	0	988
IMGVR_UViG_2657245139_000009|2657245139|2658244435	NC_002695_1_913290_p01	99.177	0	989
IMGVR_UViG_2657245404_000001|2657245404|2658850642	gb|AAL59753.1|ARO:3000412|sul2	98.387	2.29e-129	365
IMGVR_UViG_2657245404_000005|2657245404|2658853796	gb|AAL59753.1|ARO:3000412|sul2	100	0	529
IMGVR_UViG_2657245421_000016|2657245421|2658911277	NC_002695_1_913290_p01	100	0	997
IMGVR_UViG_2657245434_000010|2657245434|2658960066	NC_002695_1_913290_p01	99.177	0	989
IMGVR_UViG_2657245448_000018|2657245448|2659010145	gb|CAA77936.1|ARO:3004039|Escherichia	99.091	1.47e-76	218
IMGVR_UViG_2657245464_000018|2657245464|2659083179	NC_002695_1_913273_p01	100	6.57e-77	219
IMGVR_UViG_2657245464_000029|2657245464|2659082648	NC_002695_1_913290_p01	100	0	997
IMGVR_UViG_2657245470_000010|2657245470|2659106954	NC_002695_1_913290_p01	99.177	0	989
IMGVR_UViG_2657245509_000013|2657245509|2659268499	gb|BAA15934.1|ARO:3000829|baeS	99.358	0	946
IMGVR_UViG_2657245509_000013|2657245509|2659268500	NC_002695_1_916589_p01	100	2.18e-178	486
IMGVR_UViG_2657245521_000017|2657245521|2659316675	gb|CAA77936.1|ARO:3004039|Escherichia	99.091	1.47e-76	218
IMGVR_UViG_2657245552_000003|2657245552|2659439939	(AGly)aadA2:X68227:66-945:780	100	0	521
IMGVR_UViG_2657245579_000011|2657245579|2659545321	gb|CAA77936.1|ARO:3004039|Escherichia	98.182	9.22e-76	216
IMGVR_UViG_2657245629_000004|2657245629|2659725135	(AGly)aadA2:X68227:66-945:780	100	0	521
IMGVR_UViG_2660237933_000004|2660237933|2660366610	gb|CAA77936.1|ARO:3004039|Escherichia	98.182	2.55e-76	217
IMGVR_UViG_2660237967_000016|2660237967|2660505964	NC_002695_1_913290_p01	100	0	997
IMGVR_UViG_2660237992_000010|2660237992|2660595255	NC_002695_1_913290_p01	99.177	0	989
IMGVR_UViG_2660238078_000010|2660238078|2660943099	NC_002695_1_913290_p01	99.177	0	989
IMGVR_UViG_2660238092_000012|2660238092|2661000531	gb|CAA77936.1|ARO:3004039|Escherichia	100	4.08e-42	129
IMGVR_UViG_2660238135_000005|2660238135|2661172245	NC_002695_1_913290_p01	99.383	0	990
IMGVR_UViG_2660238153_000010|2660238153|2661233388	NC_002695_1_913290_p01	99.177	0	989
IMGVR_UViG_2660238217_000014|2660238217|2661482031	gb|CAA77936.1|ARO:3004039|Escherichia	99.091	1.47e-76	218
IMGVR_UViG_2660238233_000016|2660238233|2661560733	NC_002695_1_913290_p01	100	0	997
IMGVR_UViG_2660238269_000010|2660238269|2661695830	NC_002695_1_913290_p01	99.383	0	990
IMGVR_UViG_2660238306_000013|2660238306|2661853442	NC_002695_1_913290_p01	100	0	997
IMGVR_UViG_2660238309_000013|2660238309|2661862888	NC_002695_1_913290_p01	99.177	0	989
IMGVR_UViG_2660238339_000017|2660238339|2661989232	NC_002695_1_913290_p01	100	0	997
IMGVR_UViG_2660238377_000010|2660238377|2662153820	NC_002695_1_913290_p01	99.177	0	989
IMGVR_UViG_2660238401_000017|2660238401|2662252813	NC_002695_1_913290_p01	100	0	997
IMGVR_UViG_2660238423_000026|2660238423|2662328230	NC_002695_1_913290_p01	99.383	0	990
IMGVR_UViG_2660238424_000001|2660238424|2662334778	(Fcyn)FosB2:NC_012581.1:459871-460290:420	100	1.62e-104	290
IMGVR_UViG_2660238444_000010|2660238444|2662420458	NC_002695_1_913290_p01	99.177	0	989
IMGVR_UViG_2660238469_000008|2660238469|2662508275	(AGly)aadA2:X68227:66-945:780	100	0	521
IMGVR_UViG_2660238517_000001|2660238517|2662708207	(Fcyn)FosB2:NC_012581.1:459871-460290:420	100	1.62e-104	290
IMGVR_UViG_2660238542_000002|2660238542|2662807253	gb|BAA15935.1|ARO:3000828|baeR	97.083	1.91e-174	476
IMGVR_UViG_2660238548_000021|2660238548|2662828041	NC_002695_1_913290_p01	99.177	0	988
IMGVR_UViG_2660238616_000001|2660238616|2663104143	(Tet)tet(32):DQ647324:181-2100:1920	100	0	1322
IMGVR_UViG_2660238661_000003|2660238661|2663271864	(AGly)aadA2:X68227:66-945:780	100	0	521
IMGVR_UViG_2663762966_000001|2663762966|2665119610	gb|AAL59753.1|ARO:3000412|sul2	100	0	528
IMGVR_UViG_2663763007_000014|2663763007|2665284523	gb|CAA77936.1|ARO:3004039|Escherichia	100	4.08e-42	129
IMGVR_UViG_2663763024_000001|2663763024|2665346019	(Tet)tet(32):DQ647324:181-2100:1920	100	0	1322
IMGVR_UViG_2663763127_000015|2663763127|2665742233	NC_002695_1_913290_p01	100	0	997
IMGVR_UViG_2663763154_000011|2663763154|2665866061	NC_002695_1_913290_p01	99.177	0	989
IMGVR_UViG_2663763157_000003|2663763157|2665883222	(Fcyn)FosB2:NC_012581.1:459871-460290:420	100	1.62e-104	290
IMGVR_UViG_2663763166_000009|2663763166|2665914747	NC_002695_1_913290_p01	99.177	0	989
IMGVR_UViG_2663763171_000007|2663763171|2665940597	gb|CAA77936.1|ARO:3004039|Escherichia	99.091	1.47e-76	218
IMGVR_UViG_2663763198_000005|2663763198|2666058135	(Fcyn)FosB2:NC_012581.1:459871-460290:420	100	1.62e-104	290
IMGVR_UViG_2663763220_000010|2663763220|2666144679	NC_002695_1_913290_p01	99.177	0	989
IMGVR_UViG_2663763227_000011|2663763227|2666170751	NC_002695_1_913290_p01	99.383	0	990
IMGVR_UViG_2663763231_000009|2663763231|2666186551	NC_002695_1_913290_p01	99.177	0	989
IMGVR_UViG_2663763286_000027|2663763286|2666418856	NC_002695_1_913290_p01	99.383	0	990
IMGVR_UViG_2663763339_000005|2663763339|2666635526	gb|CAA77936.1|ARO:3004039|Escherichia	99.091	1.47e-76	218
IMGVR_UViG_2663763400_000006|2663763400|2666872484	gb|CAA77936.1|ARO:3004039|Escherichia	99.091	1.47e-76	218
IMGVR_UViG_2663763413_000005|2663763413|2666924783	gb|AAL75563.1|ARO:3000168|tet(D)	100	9.81e-42	135
IMGVR_UViG_2663763478_000009|2663763478|2667200137	NC_002695_1_913290_p01	99.177	0	989
IMGVR_UViG_2663763539_000015|2663763539|2667429986	NC_002695_1_913290_p01	100	0	997
IMGVR_UViG_2667527508_000001|2667527508|2668422501	(Tet)tet(32):DQ647324:181-2100:1920	100	0	1322
IMGVR_UViG_2667527537_000003|2667527537|2668508330	(Fcyn)FosB2:NC_012581.1:459871-460290:420	100	1.62e-104	290
IMGVR_UViG_2667527538_000001|2667527538|2668510181	(Tet)tet(32):DQ647324:181-2100:1920	100	0	1322
IMGVR_UViG_2667527588_000005|2667527588|2668683814	gb|CAA77936.1|ARO:3004039|Escherichia	98.182	7.24e-76	216
IMGVR_UViG_2667527592_000006|2667527592|2668707656	gb|CAA77936.1|ARO:3004039|Escherichia	99.091	1.47e-76	218
IMGVR_UViG_2667527608_000023|2667527608|2668774066	NC_002695_1_913290_p01	99.177	0	988
IMGVR_UViG_2667527611_000003|2667527611|2668787541	(AGly)aac6-Ic:M94066:1554-1994:441	98.63	7.09e-108	299
IMGVR_UViG_2667527657_000010|2667527657|2668957770	NC_002695_1_913290_p01	99.177	0	989
IMGVR_UViG_2667527666_000007|2667527666|2668991295	NC_002695_1_913290_p01	99.383	0	990
IMGVR_UViG_2667527670_000002|2667527670|2669002963	gb|CAQ49384.1|ARO:3000186|tetM	99.218	0	1312
IMGVR_UViG_2667527698_000010|2667527698|2669109806	NC_002695_1_913290_p01	99.177	0	989
IMGVR_UViG_2667527717_000019|2667527717|2669194893	gb|CAA77936.1|ARO:3004039|Escherichia	99.091	1.47e-76	218
IMGVR_UViG_2667527759_000005|2667527759|2669365060	(AGly)aadA2:X68227:66-945:780	99.614	0	519
IMGVR_UViG_2667527762_000001|2667527762|2669375269	(Fcyn)FosB2:NC_012581.1:459871-460290:420	100	1.62e-104	290
IMGVR_UViG_2667527789_000006|2667527789|2669496475	gb|CAA77936.1|ARO:3004039|Escherichia	98.182	9.22e-76	216
IMGVR_UViG_2667527806_000012|2667527806|2669561808	NC_002695_1_913290_p01	99.177	0	989
IMGVR_UViG_2667527825_000012|2667527825|2669628820	NC_002695_1_913290_p01	99.177	0	989
IMGVR_UViG_2667527827_000004|2667527827|2669640642	gb|AAC73564.1|ARO:3000216|acrB	100	0	1730
IMGVR_UViG_2667527832_000011|2667527832|2669660692	NC_002695_1_913290_p01	100	0	997
IMGVR_UViG_2667527873_000002|2667527873|2669825566	(Fcyn)FosB2:NC_012581.1:459871-460290:420	100	1.62e-104	290
IMGVR_UViG_2667527895_000010|2667527895|2669921160	NC_002695_1_913290_p01	99.177	0	989
IMGVR_UViG_2667527900_000002|2667527900|2669947758	(AGly)aac6-Ic:M94066:1554-1994:441	98.63	7.09e-108	299
IMGVR_UViG_2667527906_000017|2667527906|2669974959	gb|CAA77936.1|ARO:3004039|Escherichia	100	4.08e-42	129
IMGVR_UViG_2667527957_000006|2667527957|2670189551	(AGly)aadA2:X68227:66-945:780	100	0	521
IMGVR_UViG_2667527990_000001|2667527990|2670334515	(Fcyn)FosB2:NC_012581.1:459871-460290:420	100	1.62e-104	290
IMGVR_UViG_2667527993_000025|2667527993|2670353714	NC_002695_1_913273_p01	100	6.57e-77	219
IMGVR_UViG_2667527993_000026|2667527993|2670353727	NC_002695_1_913290_p01	100	0	997
IMGVR_UViG_2667527994_000014|2667527994|2670355582	NC_002695_1_913290_p01	99.177	0	989
IMGVR_UViG_2667528028_000012|2667528028|2670492893	NC_002695_1_913290_p01	100	0	997
IMGVR_UViG_2667528053_000010|2667528053|2670597814	NC_002695_1_913290_p01	99.177	0	989
IMGVR_UViG_2667528087_000002|2667528087|2670739491	(AGly)aadA2:X68227:66-945:780	100	0	521
IMGVR_UViG_2667528090_000014|2667528090|2670758328	NC_002695_1_913290_p01	100	0	997
IMGVR_UViG_2667528096_000018|2667528096|2670781962	NC_002695_1_913290_p01	100	0	997
IMGVR_UViG_2667528097_000001|2667528097|2670787177	(Fcyn)FosB2:NC_012581.1:459871-460290:420	100	1.62e-104	290
IMGVR_UViG_2667528152_000001|2667528152|2671013427	(Tet)tetM:DQ534550:1451-3370:1920	99.844	0	1317
IMGVR_UViG_2667528155_000015|2667528155|2671026882	gb|CAA77936.1|ARO:3004039|Escherichia	99.091	1.47e-76	218
IMGVR_UViG_2671180257_000003|2671180257|2672022571	(Fcd)far1:NC_005127:19072-19713:642	100	2.64e-157	430
IMGVR_UViG_2671180275_000012|2671180275|2672092976	gb|CAA77936.1|ARO:3004039|Escherichia	98.182	9.22e-76	216
IMGVR_UViG_2671180299_000020|2671180299|2672205134	NC_002695_1_913290_p01	99.383	0	990
IMGVR_UViG_2671180327_000002|2671180327|2672325395	(Fcd)far1:NC_005127:19072-19713:642	100	2.64e-157	430
IMGVR_UViG_2671180356_000018|2671180356|2672447020	gb|CAA77936.1|ARO:3004039|Escherichia	100	4.08e-42	129
IMGVR_UViG_2671180382_000002|2671180382|2672550927	(Phe)bcr1:NG_055652:101-1309:1209	100	2.95e-124	352
IMGVR_UViG_2671180395_000015|2671180395|2672599057	NC_002695_1_913273_p01	100	6.57e-77	219
IMGVR_UViG_2671180395_000026|2671180395|2672597869	NC_002695_1_913290_p01	100	0	997
IMGVR_UViG_2671180424_000010|2671180424|2672716708	NC_002695_1_913290_p01	99.177	0	989
IMGVR_UViG_2671180433_000018|2671180433|2672752997	NC_002695_1_913290_p01	99.177	0	988
IMGVR_UViG_2671180458_000017|2671180458|2672856251	gb|CAA77936.1|ARO:3004039|Escherichia	98.182	9.22e-76	216
IMGVR_UViG_2671180460_000015|2671180460|2672864343	gb|CAA77936.1|ARO:3004039|Escherichia	99.091	1.47e-76	218
IMGVR_UViG_2671180505_000031|2671180505|2673052054	NC_002695_1_913290_p01	99.383	0	990
IMGVR_UViG_2671180524_000019|2671180524|2673141435	NC_002695_1_913273_p01	100	6.57e-77	219
IMGVR_UViG_2671180524_000023|2671180524|2673137127	NC_002695_1_913290_p01	100	0	997
IMGVR_UViG_2671180556_000018|2671180556|2673250958	NC_002695_1_913290_p01	99.383	0	990
IMGVR_UViG_2671180577_000024|2671180577|2673337310	NC_002695_1_913290_p01	99.177	0	988
IMGVR_UViG_2671180609_000023|2671180609|2673458466	NC_002695_1_913290_p01	100	0	997
IMGVR_UViG_2671180634_000003|2671180634|2673574938	(Fcyn)FosB2:NC_012581.1:459871-460290:420	100	1.62e-104	290
IMGVR_UViG_2671180643_000014|2671180643|2673603717	NC_002695_1_913290_p01	99.383	0	990
IMGVR_UViG_2671180656_000023|2671180656|2673663873	NC_002695_1_913273_p01	100	6.57e-77	219
IMGVR_UViG_2671180656_000024|2671180656|2673663886	NC_002695_1_913290_p01	100	0	997
IMGVR_UViG_2671180662_000015|2671180662|2673683822	NC_002695_1_913290_p01	99.177	0	989
IMGVR_UViG_2671180695_000026|2671180695|2673827507	gb|CAA77936.1|ARO:3004039|Escherichia	99.091	1.47e-76	218
IMGVR_UViG_2671180710_000005|2671180710|2673891304	gb|CAA77936.1|ARO:3004039|Escherichia	98.182	9.22e-76	216
IMGVR_UViG_2671180727_000024|2671180727|2673954444	NC_002695_1_913290_p01	99.383	0	990
IMGVR_UViG_2671180740_000011|2671180740|2674000417	NC_002695_1_913290_p01	99.177	0	989
IMGVR_UViG_2671180747_000013|2671180747|2674032454	gb|CAA77936.1|ARO:3004039|Escherichia	98.182	9.22e-76	216
IMGVR_UViG_2671180755_000024|2671180755|2674066208	NC_002695_1_913290_p01	100	0	997
IMGVR_UViG_2671180755_000025|2671180755|2674066221	NC_002695_1_913273_p01	100	6.57e-77	219
IMGVR_UViG_2671180758_000023|2671180758|2674077617	NC_002695_1_913290_p01	99.383	0	990
IMGVR_UViG_2671180777_000003|2671180777|2674141093	(Fcd)far1:NC_005127:19072-19713:642	100	2.64e-157	430
IMGVR_UViG_2671180842_000004|2671180842|2674416430	M15332_gene_p01	100	0	496
IMGVR_UViG_2671180842_000004|2671180842|2674416433	(MLS)msr(D):AF274302:2462-3925:1464	97.125	0	964
IMGVR_UViG_2671180842_000004|2671180842|2674416434	gb|AAL73129.1|ARO:3000616|mel	91.358	0	727
IMGVR_UViG_2671180854_000008|2671180854|2674470302	gb|CAA77936.1|ARO:3004039|Escherichia	99.091	1.47e-76	218
IMGVR_UViG_2671180896_000005|2671180896|2674646135	gb|CAA77936.1|ARO:3004039|Escherichia	98.182	5.21e-76	216
IMGVR_UViG_2671180903_000014|2671180903|2674677998	NC_002695_1_913290_p01	99.177	0	988
IMGVR_UViG_2671180908_000003|2671180908|2674697267	(Fcyn)FosB2:NC_012581.1:459871-460290:420	100	1.62e-104	290
IMGVR_UViG_2671180918_000019|2671180918|2674737418	NC_002695_1_913290_p01	100	0	997
IMGVR_UViG_2671180918_000020|2671180918|2674737431	NC_002695_1_913273_p01	100	6.57e-77	219
IMGVR_UViG_2671180921_000026|2671180921|2674750086	gb|CAA77936.1|ARO:3004039|Escherichia	99.091	1.47e-76	218
IMGVR_UViG_2671180963_000005|2671180963|2674926787	gb|CAA77936.1|ARO:3004039|Escherichia	99.091	1.47e-76	218
IMGVR_UViG_2671180985_000002|2671180985|2675015575	(AGly)ant6-Ib:FN594949:27482-28339:858	100	0	587
IMGVR_UViG_2671180985_000002|2671180985|2675015576	FN594949_1_gene24_p01	96.914	0	977
IMGVR_UViG_2671180985_000002|2671180985|2675015582	gi|182684293|ref|YP_001836040_1|	100	0	499
IMGVR_UViG_2671181012_000020|2671181012|2675116514	gb|CAA77936.1|ARO:3004039|Escherichia	98.182	9.22e-76	216
IMGVR_UViG_2671181052_000015|2671181052|2675289595	NC_002695_1_913290_p01	100	0	997
IMGVR_UViG_2671181085_000004|2671181085|2675431379	NC_002695_1_913290_p01	99.177	0	988
IMGVR_UViG_2671181114_000021|2671181114|2675561305	NC_002695_1_913290_p01	99.383	0	990
IMGVR_UViG_2671181118_000005|2671181118|2675581399	gb|CAA77936.1|ARO:3004039|Escherichia	99.091	1.47e-76	218
IMGVR_UViG_2671181118_000009|2671181118|2675580308	gb|CAA77936.1|ARO:3004039|Escherichia	99.091	1.47e-76	218
IMGVR_UViG_2671181122_000011|2671181122|2675597994	NC_002695_1_913290_p01	99.177	0	988
IMGVR_UViG_2671181127_000015|2671181127|2675619031	gb|CAA77936.1|ARO:3004039|Escherichia	98.182	9.22e-76	216
IMGVR_UViG_2671181134_000014|2671181134|2675648017	gb|CAA77936.1|ARO:3004039|Escherichia	98.182	9.22e-76	216
IMGVR_UViG_2671181157_000002|2671181157|2675747205	(Fcd)far1:NC_005127:19072-19713:642	100	2.64e-157	430
IMGVR_UViG_2671181188_000018|2671181188|2675875416	NC_002695_1_913273_p01	100	6.57e-77	219
IMGVR_UViG_2671181188_000019|2671181188|2675875429	NC_002695_1_913290_p01	100	0	997
IMGVR_UViG_2671181189_000011|2671181189|2675879195	NC_002695_1_913290_p01	99.177	0	989
IMGVR_UViG_2675903249_000003|2675903249|2677233016	(Fcyn)FosB2:NC_012581.1:459871-460290:420	100	1.62e-104	290
IMGVR_UViG_2675903254_000023|2675903254|2677255145	NC_002695_1_913290_p01	99.383	0	990
IMGVR_UViG_2675903255_000025|2675903255|2677262616	NC_002695_1_913290_p01	100	0	997
IMGVR_UViG_2675903260_000001|2675903260|2677275403	gb|CAQ49384.1|ARO:3000186|tetM	99.822	0	1157
IMGVR_UViG_2675903260_000001|2675903260|2677275404	(MLS)erm(B):M11180:714-1451:738	100	0	497
IMGVR_UViG_2675903324_000012|2675903324|2677500496	gb|CAA77936.1|ARO:3004039|Escherichia	99.091	1.47e-76	218
IMGVR_UViG_2675903324_000013|2675903324|2677500888	NC_002695_1_913290_p01	99.383	0	990
IMGVR_UViG_2675903394_000002|2675903394|2677792263	gb|CAA77936.1|ARO:3004039|Escherichia	99.091	1.47e-76	218
IMGVR_UViG_2675903396_000010|2675903396|2677799830	NC_002695_1_913273_p01	100	6.57e-77	219
IMGVR_UViG_2675903396_000020|2675903396|2677798813	NC_002695_1_913290_p01	100	0	997
IMGVR_UViG_2675903400_000002|2675903400|2677817949	(Fcyn)FosB2:NC_012581.1:459871-460290:420	100	1.62e-104	290
IMGVR_UViG_2675903425_000018|2675903425|2677920540	NC_002695_1_913273_p01	100	6.57e-77	219
IMGVR_UViG_2675903425_000031|2675903425|2677921963	NC_002695_1_913290_p01	100	0	997
IMGVR_UViG_2675903433_000035|2675903433|2677949318	NC_002695_1_913290_p01	99.383	0	990
IMGVR_UViG_2675903446_000002|2675903446|2678003728	(AGly)sat4A:X92945:38870-39412:543	100	5.19e-53	159
IMGVR_UViG_2675903446_000002|2675903446|2678003729	(AGly)aph(3'')-III:V01547:535-1329:795	100	0	536
IMGVR_UViG_2675903505_000011|2675903505|2678220309	NC_002695_1_913290_p01	99.177	0	989
IMGVR_UViG_2675903621_000025|2675903621|2678657358	NC_002695_1_913290_p01	99.588	0	992
IMGVR_UViG_2675903649_000007|2675903649|2678769811	gb|CAA77936.1|ARO:3004039|Escherichia	100	1.08e-76	218
IMGVR_UViG_2675903661_000017|2675903661|2678821634	gb|CAA77936.1|ARO:3004039|Escherichia	98.182	9.22e-76	216
IMGVR_UViG_2681813004_000008|2681813004|2682489455	gb|CAA77936.1|ARO:3004039|Escherichia	99.091	1.47e-76	218
IMGVR_UViG_2681813142_000001|2681813142|2683032188	AY995206_gene_p01	100	0	593
IMGVR_UViG_2681813201_000023|2681813201|2683277342	NC_002695_1_913290_p01	99.383	0	990
IMGVR_UViG_2681813206_000023|2681813206|2683296655	NC_002695_1_913290_p01	100	0	997
IMGVR_UViG_2681813206_000024|2681813206|2683296668	NC_002695_1_913273_p01	100	6.57e-77	219
IMGVR_UViG_2681813223_000013|2681813223|2683371527	NC_002695_1_913273_p01	100	6.57e-77	219
IMGVR_UViG_2681813223_000026|2681813223|2683370656	NC_002695_1_913290_p01	100	0	997
IMGVR_UViG_2681813226_000026|2681813226|2683386291	NC_002695_1_913273_p01	100	6.57e-77	219
IMGVR_UViG_2681813226_000027|2681813226|2683386304	NC_002695_1_913290_p01	100	0	997
IMGVR_UViG_2681813227_000022|2681813227|2683390304	NC_002695_1_913290_p01	99.383	0	990
IMGVR_UViG_2681813229_000025|2681813229|2683400893	NC_002695_1_913290_p01	100	0	997
IMGVR_UViG_2681813275_000003|2681813275|2683613181	(Fcd)far1:NC_005127:19072-19713:642	100	2.64e-157	430
IMGVR_UViG_2681813314_000022|2681813314|2683739819	NC_002695_1_913290_p01	99.177	0	988
IMGVR_UViG_2681813377_000002|2681813377|2684001175	(Fcyn)FosB2:NC_012581.1:459871-460290:420	100	1.62e-104	290
IMGVR_UViG_2681813378_000004|2681813378|2684009326	(Fcyn)FosB2:NC_012581.1:459871-460290:420	100	1.62e-104	290
IMGVR_UViG_2684622534_000009|2684622534|2684749675	NC_002695_1_913290_p01	99.177	0	989
IMGVR_UViG_2684622585_000009|2684622585|2684960560	gb|CAA77936.1|ARO:3004039|Escherichia	97.273	1.01e-74	213
IMGVR_UViG_2684622605_000003|2684622605|2685046742	(Fcyn)FosB2:NC_012581.1:459871-460290:420	100	1.62e-104	290
IMGVR_UViG_2684622617_000012|2684622617|2685093886	NC_002695_1_913273_p01	100	6.57e-77	219
IMGVR_UViG_2684622617_000026|2684622617|2685095507	NC_002695_1_913290_p01	100	0	997
IMGVR_UViG_2684622618_000012|2684622618|2685100903	NC_002695_1_913273_p01	100	6.57e-77	219
IMGVR_UViG_2684622618_000033|2684622618|2685103269	NC_002695_1_913290_p01	100	0	997
IMGVR_UViG_2684622619_000019|2684622619|2685107375	NC_002695_1_913273_p01	100	6.57e-77	219
IMGVR_UViG_2684622619_000023|2684622619|2685104443	NC_002695_1_913273_p01	100	6.57e-77	219
IMGVR_UViG_2684622619_000025|2684622619|2685103627	NC_002695_1_913290_p01	100	0	997
IMGVR_UViG_2684622620_000013|2684622620|2685110704	gb|CAA77936.1|ARO:3004039|Escherichia	99.091	1.47e-76	218
IMGVR_UViG_2684623077_000004|2684623077|2686702482	NC_002695_1_913290_p01	99.383	0	990
IMGVR_UViG_2684623081_000001|2684623081|2686715122	gb|AGR48358.1|ARO:3004459|Shigella	100	5.46e-171	465
IMGVR_UViG_2684623081_000004|2684623081|2686716961	gb|CAA77936.1|ARO:3004039|Escherichia	100	1.08e-76	218
IMGVR_UViG_2684623127_000001|2684623127|2686896300	gb|CAA77936.1|ARO:3004039|Escherichia	98.182	9.22e-76	216
IMGVR_UViG_2684623127_000008|2684623127|2686897937	NC_002695_1_913273_p01	100	6.57e-77	219
IMGVR_UViG_2684623127_000009|2684623127|2686897950	NC_002695_1_913290_p01	100	0	997
IMGVR_UViG_2684623152_000004|2684623152|2686993855	gb|CAA77936.1|ARO:3004039|Escherichia	100	1.08e-76	218
IMGVR_UViG_2684623171_000011|2684623171|2687065501	NC_002695_1_913273_p01	100	6.57e-77	219
IMGVR_UViG_2684623171_000012|2684623171|2687065514	NC_002695_1_913290_p01	100	0	997
IMGVR_UViG_2687453108_000002|2687453108|2687492707	gb|CAA77936.1|ARO:3004039|Escherichia	98.182	9.22e-76	216
IMGVR_UViG_2687453108_000009|2687453108|2687494160	NC_002695_1_913273_p01	100	6.57e-77	219
IMGVR_UViG_2687453108_000010|2687453108|2687494173	NC_002695_1_913290_p01	100	0	997
IMGVR_UViG_2687453115_000004|2687453115|2687519803	NC_002695_1_913290_p01	99.177	0	989
IMGVR_UViG_2687453118_000006|2687453118|2687530636	gb|CAA77936.1|ARO:3004039|Escherichia	97.273	8.66e-75	213
IMGVR_UViG_2687453163_000008|2687453163|2687705475	NC_002695_1_913290_p01	99.177	0	989
IMGVR_UViG_2687453188_000007|2687453188|2687798950	gb|CAA77936.1|ARO:3004039|Escherichia	100	4.08e-42	129
IMGVR_UViG_2687453215_000005|2687453215|2687897063	gb|CAA77936.1|ARO:3004039|Escherichia	100	1.08e-76	218
IMGVR_UViG_2687453259_000006|2687453259|2688079105	gb|CAA77936.1|ARO:3004039|Escherichia	100	1.08e-76	218
IMGVR_UViG_2687453273_000005|2687453273|2688142246	gb|CAA77936.1|ARO:3004039|Escherichia	100	1.08e-76	218
IMGVR_UViG_2687453296_000001|2687453296|2688223179	gb|CAA77936.1|ARO:3004039|Escherichia	99.091	1.47e-76	218
IMGVR_UViG_2687453297_000002|2687453297|2688228239	gb|CAA77936.1|ARO:3004039|Escherichia	99.091	1.47e-76	218
IMGVR_UViG_2687453300_000004|2687453300|2688242574	AY995206_gene_p01	100	0	593
IMGVR_UViG_2687453312_000005|2687453312|2688289157	gb|CAA77936.1|ARO:3004039|Escherichia	97.273	8.66e-75	213
IMGVR_UViG_2687453319_000002|2687453319|2688316706	gb|CAA77936.1|ARO:3004039|Escherichia	99.091	1.47e-76	218
IMGVR_UViG_2687453370_000005|2687453370|2688502336	gb|CAA77936.1|ARO:3004039|Escherichia	97.273	8.66e-75	213
IMGVR_UViG_2687453385_000002|2687453385|2688565777	gb|AAA23033.2|ARO:3000190|tetO	99.061	0	1307
IMGVR_UViG_2687453385_000002|2687453385|2688565779	(AGly)aph7:GG774704:686456-687373:918	100	0	628
IMGVR_UViG_2687453385_000002|2687453385|2688565781	(AGly)ant6-Ia:AF330699:22-930:909	100	5.39e-123	345
IMGVR_UViG_2687453385_000002|2687453385|2688565782	(AGly)sat4A:X92945:38870-39412:543	100	8.25e-136	373
IMGVR_UViG_2687453385_000002|2687453385|2688565783	(AGly)aph(3'')-III:V01547:535-1329:795	100	0	536
IMGVR_UViG_2687453388_000001|2687453388|2688578709	gb|CAQ49384.1|ARO:3000186|tetM	100	0	1319
IMGVR_UViG_2687453427_000006|2687453427|2688746525	(AGly)aac6-Aph2:M13771:304-1743:1440	99.791	0	966
IMGVR_UViG_2687453427_000006|2687453427|2688746531	(AGly)aph(3'')-III:V01547:535-1329:795	100	0	536
IMGVR_UViG_2687453427_000006|2687453427|2688746532	(AGly)sat4A:X92945:38870-39412:543	100	5.19e-53	159
IMGVR_UViG_2687453449_000006|2687453449|2688837047	gb|CAA77936.1|ARO:3004039|Escherichia	97.273	8.66e-75	213
IMGVR_UViG_2687453508_000008|2687453508|2689064166	NC_002695_1_913273_p01	100	6.57e-77	219
IMGVR_UViG_2687453508_000009|2687453508|2689064179	NC_002695_1_913290_p01	100	0	997
IMGVR_UViG_2687453529_000004|2687453529|2689145623	gb|CAA77936.1|ARO:3004039|Escherichia	98.182	9.22e-76	216
IMGVR_UViG_2687453535_000003|2687453535|2689177274	gb|CAA77936.1|ARO:3004039|Escherichia	99.091	1.47e-76	218
IMGVR_UViG_2687453557_000005|2687453557|2689269607	gb|CAA77936.1|ARO:3004039|Escherichia	100	1.08e-76	218
IMGVR_UViG_2687453558_000005|2687453558|2689274119	gb|CAA77936.1|ARO:3004039|Escherichia	100	1.08e-76	218
IMGVR_UViG_2687453560_000006|2687453560|2689280922	gb|CAA77936.1|ARO:3004039|Escherichia	100	1.08e-76	218
IMGVR_UViG_2687453582_000011|2687453582|2689360304	NC_002695_1_913273_p01	100	6.57e-77	219
IMGVR_UViG_2687453582_000012|2687453582|2689360317	NC_002695_1_913290_p01	100	0	997
IMGVR_UViG_2687453589_000011|2687453589|2689389239	NC_002695_1_913273_p01	100	6.57e-77	219
IMGVR_UViG_2687453589_000012|2687453589|2689389252	NC_002695_1_913290_p01	100	0	997
IMGVR_UViG_2687453603_000006|2687453603|2689450514	(AGly)aac6-Aph2:M13771:304-1743:1440	99.791	0	966
IMGVR_UViG_2687453603_000006|2687453603|2689450520	(AGly)aph(3'')-III:V01547:535-1329:795	100	0	536
IMGVR_UViG_2687453603_000006|2687453603|2689450521	(AGly)sat4A:X92945:38870-39412:543	100	5.19e-53	159
IMGVR_UViG_2690315697_000005|2690315697|2690763321	gb|CAA77936.1|ARO:3004039|Escherichia	97.273	8.66e-75	213
IMGVR_UViG_2690315739_000001|2690315739|2690922306	(Fcd)far1:NC_005127:19072-19713:642	100	2.64e-157	430
IMGVR_UViG_2690315742_000011|2690315742|2690935135	gb|CAA77936.1|ARO:3004039|Escherichia	98.182	2.55e-76	217
IMGVR_UViG_2690315748_000002|2690315748|2690955656	(AGly)aadE-Pp:HE577054:1299623-1300477:855	97.183	0	577
IMGVR_UViG_2690315798_000001|2690315798|2691123687	gb|CAA77936.1|ARO:3004039|Escherichia	100	1.08e-76	218
IMGVR_UViG_2690315808_000006|2690315808|2691166454	gb|CAA77936.1|ARO:3004039|Escherichia	100	1.08e-76	218
IMGVR_UViG_2690315827_000010|2690315827|2691231098	NC_002695_1_913273_p01	100	6.57e-77	219
IMGVR_UViG_2690315827_000011|2690315827|2691231111	NC_002695_1_913290_p01	100	0	997
IMGVR_UViG_2690315831_000001|2690315831|2691244225	NC_002695_1_913290_p01	99.383	0	990
IMGVR_UViG_2690315988_000001|2690315988|2691786861	AY587956_gene_p01	99.222	0	511
IMGVR_UViG_2690315994_000030|2690315994|2691817904	NC_002695_1_913290_p01	99.588	0	992
IMGVR_UViG_2690316062_000001|2690316062|2692093354	gb|CAA77936.1|ARO:3004039|Escherichia	98.182	5.21e-76	216
IMGVR_UViG_2690316076_000007|2690316076|2692149367	gb|CAA77936.1|ARO:3004039|Escherichia	99.091	1.47e-76	218
IMGVR_UViG_2690316115_000022|2690316115|2692305174	NC_002695_1_913290_p01	99.177	0	988
IMGVR_UViG_2690316131_000017|2690316131|2692365235	NC_002695_1_913290_p01	99.383	0	990
IMGVR_UViG_2690316149_000017|2690316149|2692447750	NC_002695_1_913290_p01	99.383	0	990
IMGVR_UViG_2690316152_000008|2690316152|2692465172	gb|BAB38260.1|ARO:3000830|cpxA	100	0	926
IMGVR_UViG_2690316176_000005|2690316176|2692565062	gb|CAA77936.1|ARO:3004039|Escherichia	99.091	1.47e-76	218
IMGVR_UViG_2690316176_000007|2690316176|2692567495	gb|CAA77936.1|ARO:3004039|Escherichia	98.182	9.02e-76	216
IMGVR_UViG_2690316188_000018|2690316188|2692621195	NC_002695_1_913290_p01	99.383	0	990
IMGVR_UViG_2690316210_000016|2690316210|2692702735	NC_002695_1_913290_p01	99.383	0	990
IMGVR_UViG_2690316225_000018|2690316225|2692767678	NC_002695_1_913290_p01	99.383	0	990
IMGVR_UViG_2690316269_000014|2690316269|2692962090	NC_002695_1_913290_p01	99.383	0	990
IMGVR_UViG_2690316311_000037|2690316311|2693140971	NC_002695_1_913290_p01	99.383	0	990
IMGVR_UViG_2690316345_000021|2690316345|2693288907	NC_002695_1_913290_p01	99.383	0	990
IMGVR_UViG_2693429518_000024|2693429518|2693504960	NC_002695_1_913290_p01	99.588	0	992
IMGVR_UViG_2693429554_000016|2693429554|2693651662	NC_002695_1_913290_p01	99.177	0	988
IMGVR_UViG_2693429599_000007|2693429599|2693847170	gb|CAA77936.1|ARO:3004039|Escherichia	99.091	1.47e-76	218
IMGVR_UViG_2693429599_000011|2693429599|2693846015	gb|CAA77936.1|ARO:3004039|Escherichia	99.091	1.47e-76	218
IMGVR_UViG_2693429616_000004|2693429616|2693912361	(Phe)bcr1:NG_055652:101-1309:1209	100	0	688
IMGVR_UViG_2693429635_000025|2693429635|2693997417	NC_002695_1_913290_p01	99.383	0	990
IMGVR_UViG_2693429666_000009|2693429666|2694137198	NC_002695_1_913290_p01	99.383	0	990
IMGVR_UViG_2693429677_000019|2693429677|2694182713	NC_002695_1_913290_p01	99.177	0	988
IMGVR_UViG_2693429713_000020|2693429713|2694330398	NC_002695_1_913290_p01	99.383	0	990
IMGVR_UViG_2693429722_000002|2693429722|2694367131	(Bla)blaZ:AB245469:2235-3080:861	100	0	555
IMGVR_UViG_2693429722_000002|2693429722|2694367132	NC_005054_2598288_p01	99.658	0	1177
IMGVR_UViG_2693429722_000002|2693429722|2694367133	(Bla)blaI:NG_047499:101-481:381	100	3.14e-87	246
IMGVR_UViG_2693429734_000016|2693429734|2694428826	gb|BAB38260.1|ARO:3000830|cpxA	100	0	926
IMGVR_UViG_2693429762_000007|2693429762|2694544776	gb|CAA77936.1|ARO:3004039|Escherichia	99.091	1.47e-76	218
IMGVR_UViG_2693429762_000009|2693429762|2694545374	gb|CAA77936.1|ARO:3004039|Escherichia	99.091	1.47e-76	218
IMGVR_UViG_2693429763_000002|2693429763|2694548847	(Bla)blaZ:AB245469:2235-3080:861	100	0	555
IMGVR_UViG_2693429763_000002|2693429763|2694548848	NC_005054_2598288_p01	99.658	0	1177
IMGVR_UViG_2693429763_000002|2693429763|2694548849	(Bla)blaI:NG_047499:101-481:381	100	3.14e-87	246
IMGVR_UViG_2693429768_000009|2693429768|2694568925	NC_002695_1_913290_p01	99.383	0	990
IMGVR_UViG_2693429774_000004|2693429774|2694588696	gb|CAA77936.1|ARO:3004039|Escherichia	99.091	1.47e-76	218
IMGVR_UViG_2695420373_000015|2695420373|2695716389	gb|BAB38260.1|ARO:3000830|cpxA	100	0	926
IMGVR_UViG_2695420394_000008|2695420394|2695807958	gb|CAA77936.1|ARO:3004039|Escherichia	99.091	1.47e-76	218
IMGVR_UViG_2695420394_000009|2695420394|2695808345	gb|CAA77936.1|ARO:3004039|Escherichia	99.091	1.47e-76	218
IMGVR_UViG_2695420403_000010|2695420403|2695850489	NC_002695_1_913290_p01	99.383	0	990
IMGVR_UViG_2695420423_000008|2695420423|2695936365	NC_002695_1_913290_p01	99.383	0	990
IMGVR_UViG_2695420480_000004|2695420480|2696173606	gb|CAA77936.1|ARO:3004039|Escherichia	99.091	1.47e-76	218
IMGVR_UViG_2695420480_000009|2695420480|2696172636	gb|CAA77936.1|ARO:3004039|Escherichia	98.182	9.02e-76	216
IMGVR_UViG_2695420531_000003|2695420531|2696411898	(Fcd)far1:NC_005127:19072-19713:642	100	2.64e-157	430
IMGVR_UViG_2695420538_000013|2695420538|2696434786	NC_002695_1_913273_p01	97.273	5.54e-75	214
IMGVR_UViG_2695420569_000027|2695420569|2696567895	NC_002695_1_913290_p01	99.177	0	988
IMGVR_UViG_2695420596_000002|2695420596|2696679524	gb|CAA77936.1|ARO:3004039|Escherichia	99.091	1.47e-76	218
IMGVR_UViG_2695420613_000017|2695420613|2696757815	NC_002695_1_913273_p01	100	6.57e-77	219
IMGVR_UViG_2695420613_000028|2695420613|2696757184	NC_002695_1_913290_p01	100	0	997
IMGVR_UViG_2695420624_000004|2695420624|2696806522	gb|CAA77936.1|ARO:3004039|Escherichia	99.091	1.47e-76	218
IMGVR_UViG_2695420624_000005|2695420624|2696808450	gb|CAA77936.1|ARO:3004039|Escherichia	99.091	1.47e-76	218
IMGVR_UViG_2695420643_000032|2695420643|2696891507	NC_002695_1_913290_p01	99.177	0	988
IMGVR_UViG_2695420651_000026|2695420651|2696928337	NC_002695_1_913290_p01	99.588	0	992
IMGVR_UViG_2695420653_000003|2695420653|2696937027	gb|CAA77936.1|ARO:3004039|Escherichia	99.091	1.47e-76	218
IMGVR_UViG_2695420739_000024|2695420739|2697280670	NC_002695_1_913290_p01	99.177	0	988
IMGVR_UViG_2695420747_000006|2695420747|2697319918	gb|BAB38260.1|ARO:3000830|cpxA	100	0	926
IMGVR_UViG_2695420751_000002|2695420751|2697333940	(AGly)aph(3'')-III:V01547:535-1329:795	100	0	536
IMGVR_UViG_2695420792_000009|2695420792|2697498531	gb|CAA77936.1|ARO:3004039|Escherichia	99.091	1.47e-76	218
IMGVR_UViG_2695420809_000008|2695420809|2697571307	NC_002695_1_913290_p01	99.383	0	990
IMGVR_UViG_2695420813_000002|2695420813|2697589582	(Fcyn)FosB2:NC_012581.1:459871-460290:420	100	1.62e-104	290
IMGVR_UViG_2695420821_000001|2695420821|2697622289	gb|CAA77936.1|ARO:3004039|Escherichia	99.091	1.47e-76	218
IMGVR_UViG_2695420855_000013|2695420855|2697766791	NC_002695_1_913290_p01	99.383	0	990
IMGVR_UViG_2695420857_000001|2695420857|2697772757	(AGly)aph(3'')-III:V01547:535-1329:795	100	0	536
IMGVR_UViG_2695420857_000001|2695420857|2697772758	(AGly)sat4A:X92945:38870-39412:543	99.444	2.7e-135	371
IMGVR_UViG_2695420859_000025|2695420859|2697784910	gb|CAA77936.1|ARO:3004039|Escherichia	99.091	1.47e-76	218
IMGVR_UViG_2695420874_000002|2695420874|2697851813	gb|CAA77936.1|ARO:3004039|Escherichia	99.091	1.47e-76	218
IMGVR_UViG_2695420874_000006|2695420874|2697854614	gb|CAA77936.1|ARO:3004039|Escherichia	99.091	1.47e-76	218
IMGVR_UViG_2695420879_000001|2695420879|2697872868	(Fcyn)FosB2:NC_012581.1:459871-460290:420	100	1.62e-104	290
IMGVR_UViG_2695420889_000020|2695420889|2697923849	NC_002695_1_913290_p01	99.383	0	990
IMGVR_UViG_2695420914_000005|2695420914|2698035225	AY995206_gene_p01	100	0	593
IMGVR_UViG_2698536317_000005|2698536317|2698607895	NC_002695_1_913290_p01	99.383	0	990
IMGVR_UViG_2698536335_000013|2698536335|2698672857	NC_002695_1_913290_p01	99.383	0	990
IMGVR_UViG_2698536341_000019|2698536341|2698698493	NC_002695_1_913290_p01	99.177	0	988
IMGVR_UViG_2698536353_000003|2698536353|2698740451	(Fcd)far1:NC_005127:19072-19713:642	100	2.64e-157	430
IMGVR_UViG_2698536379_000027|2698536379|2698850532	NC_002695_1_913290_p01	99.588	0	992
IMGVR_UViG_2698536387_000005|2698536387|2698881019	NC_002695_1_913273_p01	100	6.57e-77	219
IMGVR_UViG_2698536387_000019|2698536387|2698883575	NC_002695_1_913290_p01	100	0	997
IMGVR_UViG_2698536397_000029|2698536397|2698922637	gb|CAA77936.1|ARO:3004039|Escherichia	98.182	9.22e-76	216
IMGVR_UViG_2698536403_000010|2698536403|2698946769	gb|CAA77936.1|ARO:3004039|Escherichia	99.091	1.47e-76	218
IMGVR_UViG_2698536403_000011|2698536403|2698947118	gb|CAA77936.1|ARO:3004039|Escherichia	99.091	1.47e-76	218
IMGVR_UViG_2698536428_000012|2698536428|2699062979	gb|CAA77936.1|ARO:3004039|Escherichia	98.182	9.22e-76	216
IMGVR_UViG_2698536437_000006|2698536437|2699099725	NC_002695_1_913273_p01	100	6.57e-77	219
IMGVR_UViG_2698536437_000025|2698536437|2699100596	NC_002695_1_913290_p01	100	0	997
IMGVR_UViG_2698536450_000014|2698536450|2699151073	NC_002695_1_913290_p01	99.383	0	990
IMGVR_UViG_2698536469_000001|2698536469|2699224372	(Tet)tetM:DQ534550:1451-3370:1920	99.844	0	1317
IMGVR_UViG_2698536477_000004|2698536477|2699261551	gb|CAA77936.1|ARO:3004039|Escherichia	98.182	9.22e-76	216
IMGVR_UViG_2698536485_000023|2698536485|2699296803	NC_002695_1_913290_p01	99.383	0	990
IMGVR_UViG_2698536488_000002|2698536488|2699306302	(AGly)aac6-Aph2:M13771:304-1743:1440	100	0	969
IMGVR_UViG_2698536535_000002|2698536535|2699500658	gb|CAA77936.1|ARO:3004039|Escherichia	99.091	1.47e-76	218
IMGVR_UViG_2698536536_000004|2698536536|2699503968	gb|CAA77936.1|ARO:3004039|Escherichia	98.182	9.22e-76	216
IMGVR_UViG_2698536560_000006|2698536560|2699596598	gb|CAA77936.1|ARO:3004039|Escherichia	99.091	1.47e-76	218
IMGVR_UViG_2698536574_000024|2698536574|2699647464	NC_002695_1_913290_p01	99.383	0	990
IMGVR_UViG_2698536590_000005|2698536590|2699705737	gb|CAA77936.1|ARO:3004039|Escherichia	99.091	1.47e-76	218
IMGVR_UViG_2698536618_000007|2698536618|2699815590	gb|CAA77936.1|ARO:3004039|Escherichia	99.091	1.47e-76	218
IMGVR_UViG_2698536618_000019|2698536618|2699810758	NC_002695_1_913290_p01	99.383	0	990
IMGVR_UViG_2698536628_000030|2698536628|2699854278	NC_002695_1_913290_p01	99.383	0	990
IMGVR_UViG_2698536640_000022|2698536640|2699906384	gb|CAA77936.1|ARO:3004039|Escherichia	98.182	9.22e-76	216
IMGVR_UViG_2698536649_000003|2698536649|2699939699	NC_002695_1_913273_p01	100	6.57e-77	219
IMGVR_UViG_2698536649_000019|2698536649|2699944088	NC_002695_1_913290_p01	100	0	997
IMGVR_UViG_2698536657_000010|2698536657|2699970517	gb|BAB38260.1|ARO:3000830|cpxA	100	0	926
IMGVR_UViG_2698536657_000015|2698536657|2699967558	gb|CAA77936.1|ARO:3004039|Escherichia	98.182	7.24e-76	216
IMGVR_UViG_2698536684_000028|2698536684|2700084516	NC_002695_1_913290_p01	100	0	997
IMGVR_UViG_2698536688_000003|2698536688|2700097624	(Fcyn)FosB2:NC_012581.1:459871-460290:420	100	1.62e-104	290
IMGVR_UViG_2700989159_000010|2700989159|2701532113	NC_002695_1_913290_p01	99.177	0	989
IMGVR_UViG_2700989160_000009|2700989160|2701537230	NC_002695_1_913290_p01	99.177	0	989
IMGVR_UViG_2700989161_000011|2700989161|2701541365	NC_002695_1_913290_p01	99.177	0	989
IMGVR_UViG_2700989162_000013|2700989162|2701546026	NC_002695_1_913290_p01	99.177	0	989
IMGVR_UViG_2700989163_000009|2700989163|2701551450	NC_002695_1_913290_p01	99.177	0	989
IMGVR_UViG_2700989164_000011|2700989164|2701554346	NC_002695_1_913290_p01	99.177	0	989
IMGVR_UViG_2700989172_000009|2700989172|2701593365	NC_002695_1_913290_p01	99.177	0	989
IMGVR_UViG_2700989173_000009|2700989173|2701599511	NC_002695_1_913290_p01	99.177	0	989
IMGVR_UViG_2700989254_000002|2700989254|2701938732	gb|AAA23033.2|ARO:3000190|tetO	100	0	1323
IMGVR_UViG_2700989475_000011|2700989475|2702835163	gb|CAA77936.1|ARO:3004039|Escherichia	100	4.08e-42	129
IMGVR_UViG_2700989476_000013|2700989476|2702842330	gb|CAA77936.1|ARO:3004039|Escherichia	100	4.08e-42	129
IMGVR_UViG_2700989485_000017|2700989485|2702872001	NC_002695_1_913273_p01	100	6.57e-77	219
IMGVR_UViG_2700989485_000025|2700989485|2702871447	NC_002695_1_913290_p01	100	0	997
IMGVR_UViG_2700989487_000018|2700989487|2702881522	NC_002695_1_913290_p01	99.383	0	990
IMGVR_UViG_2700989507_000030|2700989507|2702978298	NC_002695_1_913290_p01	99.383	0	990
IMGVR_UViG_2700989508_000030|2700989508|2702983614	NC_002695_1_913290_p01	99.383	0	990
IMGVR_UViG_2700989519_000011|2700989519|2703038844	NC_002695_1_913290_p01	99.177	0	989
IMGVR_UViG_2700989520_000014|2700989520|2703044545	NC_002695_1_913290_p01	99.177	0	989
IMGVR_UViG_2700989522_000001|2700989522|2703053565	(Fcyn)FosB2:NC_012581.1:459871-460290:420	100	1.62e-104	290
IMGVR_UViG_2703718672_000021|2703718672|2703924397	NC_002695_1_913290_p01	100	0	997
IMGVR_UViG_2703718673_000016|2703718673|2703932369	NC_002695_1_913273_p01	100	6.57e-77	219
IMGVR_UViG_2703718673_000028|2703718673|2703932353	NC_002695_1_913290_p01	100	0	997
IMGVR_UViG_2703718674_000006|2703718674|2703933938	NC_002695_1_913273_p01	100	6.57e-77	219
IMGVR_UViG_2703718674_000020|2703718674|2703935177	NC_002695_1_913290_p01	100	0	997
IMGVR_UViG_2703718774_000030|2703718774|2704375969	NC_002695_1_913290_p01	99.383	0	990
IMGVR_UViG_2703718777_000024|2703718777|2704389869	NC_002695_1_913290_p01	99.383	0	990
IMGVR_UViG_2703718778_000006|2703718778|2704395260	gb|CAA77936.1|ARO:3004039|Escherichia	98.182	9.22e-76	216
IMGVR_UViG_2703718779_000024|2703718779|2704399765	NC_002695_1_913290_p01	99.383	0	990
IMGVR_UViG_2703718781_000023|2703718781|2704415769	NC_002695_1_913290_p01	99.383	0	990
IMGVR_UViG_2703718782_000026|2703718782|2704416456	NC_002695_1_913290_p01	99.383	0	990
IMGVR_UViG_2703718784_000018|2703718784|2704429624	gb|CAA77936.1|ARO:3004039|Escherichia	98.182	9.22e-76	216
IMGVR_UViG_2703718787_000019|2703718787|2704446543	gb|CAA77936.1|ARO:3004039|Escherichia	98.182	9.22e-76	216
IMGVR_UViG_2703718789_000024|2703718789|2704452992	NC_002695_1_913290_p01	99.383	0	990
IMGVR_UViG_2703718790_000036|2703718790|2704463261	NC_002695_1_913290_p01	99.383	0	990
IMGVR_UViG_2703718794_000005|2703718794|2704479812	NC_002695_1_913290_p01	99.383	0	990
IMGVR_UViG_2703718798_000019|2703718798|2704503999	gb|CAA77936.1|ARO:3004039|Escherichia	99.091	1.47e-76	218
IMGVR_UViG_2703718800_000023|2703718800|2704515416	gb|CAA77936.1|ARO:3004039|Escherichia	98.182	9.22e-76	216
IMGVR_UViG_2703718801_000026|2703718801|2704520955	NC_002695_1_913290_p01	99.383	0	990
IMGVR_UViG_2703718802_000010|2703718802|2704523129	gb|CAA77936.1|ARO:3004039|Escherichia	99.091	1.47e-76	218
IMGVR_UViG_2703718808_000019|2703718808|2704556537	NC_002695_1_913290_p01	99.177	0	988
IMGVR_UViG_2703718809_000011|2703718809|2704558650	gb|CAA77936.1|ARO:3004039|Escherichia	98.182	9.22e-76	216
IMGVR_UViG_2703718811_000002|2703718811|2704573179	gb|CAA77936.1|ARO:3004039|Escherichia	99.091	1.47e-76	218
IMGVR_UViG_2703718812_000029|2703718812|2704575828	NC_002695_1_913290_p01	99.177	0	988
IMGVR_UViG_2703718814_000014|2703718814|2704587697	gb|CAA77936.1|ARO:3004039|Escherichia	98.182	9.22e-76	216
IMGVR_UViG_2703718818_000011|2703718818|2704604817	gb|CAA77936.1|ARO:3004039|Escherichia	99.091	1.47e-76	218
IMGVR_UViG_2703718819_000020|2703718819|2704613876	gb|CAA77936.1|ARO:3004039|Escherichia	98.182	9.22e-76	216
IMGVR_UViG_2703718821_000009|2703718821|2704622401	gb|CAA77936.1|ARO:3004039|Escherichia	97.273	1.01e-74	213
IMGVR_UViG_2703718822_000007|2703718822|2704626106	NC_002695_1_913290_p01	99.383	0	990
IMGVR_UViG_2703718823_000014|2703718823|2704632535	gb|CAA77936.1|ARO:3004039|Escherichia	98.182	9.22e-76	216
IMGVR_UViG_2703718824_000016|2703718824|2704637790	gb|CAA77936.1|ARO:3004039|Escherichia	99.091	1.47e-76	218
IMGVR_UViG_2703718825_000026|2703718825|2704645385	NC_002695_1_913290_p01	99.383	0	990
IMGVR_UViG_2703718836_000007|2703718836|2704695583	gb|CAA77936.1|ARO:3004039|Escherichia	99.091	1.47e-76	218
IMGVR_UViG_2703718859_000022|2703718859|2704807711	gb|CAA77936.1|ARO:3004039|Escherichia	99.091	1.47e-76	218
IMGVR_UViG_2703718861_000017|2703718861|2704820022	gb|CAA77936.1|ARO:3004039|Escherichia	98.182	9.22e-76	216
IMGVR_UViG_2703718862_000011|2703718862|2704825297	gb|CAA77936.1|ARO:3004039|Escherichia	98.182	9.22e-76	216
IMGVR_UViG_2703718870_000013|2703718870|2704862795	gb|CAA77936.1|ARO:3004039|Escherichia	98.182	9.22e-76	216
IMGVR_UViG_2703718871_000024|2703718871|2704871403	gb|CAA77936.1|ARO:3004039|Escherichia	99.091	1.47e-76	218
IMGVR_UViG_2703718873_000021|2703718873|2704880316	gb|CAA77936.1|ARO:3004039|Escherichia	98.182	9.22e-76	216
IMGVR_UViG_2703719365_000028|2703719365|2706519531	NC_002695_1_913273_p01	100	6.57e-77	219
IMGVR_UViG_2703719366_000026|2703719366|2706523588	NC_002695_1_913290_p01	100	0	997
IMGVR_UViG_2703719367_000028|2703719367|2706529945	NC_002695_1_913290_p01	100	0	997
IMGVR_UViG_2703719368_000030|2703719368|2706535345	NC_002695_1_913290_p01	100	0	997
IMGVR_UViG_2703719369_000028|2703719369|2706540219	NC_002695_1_913290_p01	100	0	997
IMGVR_UViG_2703719435_000001|2703719435|2706750681	FN594949_1_gene24_p01	96.914	0	977
IMGVR_UViG_2703719435_000001|2703719435|2706750682	(AGly)ant6-Ib:FN594949:27482-28339:858	100	0	587
IMGVR_UViG_2703719451_000007|2703719451|2706785408	(AGly)aph(3'')-III:V01547:535-1329:795	100	0	536
IMGVR_UViG_2703719451_000007|2703719451|2706785409	(AGly)sat4A:X92945:38870-39412:543	98.361	1.83e-133	367
IMGVR_UViG_2703719451_000007|2703719451|2706785410	(AGly)ant6-Ia:AF330699:22-930:909	100	0	623
IMGVR_UViG_2703719451_000007|2703719451|2706785412	gi|182684293|ref|YP_001836040_1|	100	0	499
IMGVR_UViG_2703719451_000010|2703719451|2706785798	DQ294299_gene_p01	99.218	0	1304
IMGVR_UViG_2706794492_000026|2706794492|2707082869	NC_002695_1_913273_p01	100	6.57e-77	219
IMGVR_UViG_2706794492_000027|2706794492|2707082882	NC_002695_1_913290_p01	100	0	997
IMGVR_UViG_2706794493_000024|2706794493|2707084666	NC_002695_1_913290_p01	100	0	997
IMGVR_UViG_2706794621_000001|2706794621|2707694603	(Tet)tetM:DQ534550:1451-3370:1920	99.844	0	1317
IMGVR_UViG_2706796527_000001|2706796527|2708725415	(AGly)aac6-Aph2:M13771:304-1743:1440	99.791	0	966
IMGVR_UViG_2706796527_000001|2706796527|2708725419	gb|AAO04716.1|ARO:3002865|dfrC	98.137	1.34e-119	330
IMGVR_UViG_2706796798_000001|2706796798|2708735814	gb|AGR48358.1|ARO:3004459|Shigella	100	5.46e-171	465
IMGVR_UViG_2711768031_000001|2711768031|2711923066	gb|CAA77936.1|ARO:3004039|Escherichia	98.718	5.8e-51	152
IMGVR_UViG_2711768031_000003|2711768031|2711923372	gb|CAA77936.1|ARO:3004039|Escherichia	100	1.08e-76	218
IMGVR_UViG_2711768037_000012|2711768037|2711952430	gb|CAA77936.1|ARO:3004039|Escherichia	99.091	1.47e-76	218
IMGVR_UViG_2711768037_000014|2711768037|2711953051	NC_002695_1_913290_p01	99.177	0	989
IMGVR_UViG_2711768039_000008|2711768039|2711964993	gb|CAA77936.1|ARO:3004039|Escherichia	99.091	1.47e-76	218
IMGVR_UViG_2711768045_000010|2711768045|2711995790	NC_002695_1_913290_p01	99.383	0	990
IMGVR_UViG_2711768046_000004|2711768046|2711996807	gb|CAA77936.1|ARO:3004039|Escherichia	99.091	1.47e-76	218
IMGVR_UViG_2711768047_000004|2711768047|2712001888	gb|AFH35853.1|ARO:3001328|Escherichia	97.161	0	602
IMGVR_UViG_2711768047_000012|2711768047|2712002368	gb|CAA77936.1|ARO:3004039|Escherichia	99.091	1.47e-76	218
IMGVR_UViG_2711768051_000005|2711768051|2712024259	gb|CAA77936.1|ARO:3004039|Escherichia	99.091	1.47e-76	218
IMGVR_UViG_2711768052_000009|2711768052|2712026582	gb|CAA77936.1|ARO:3004039|Escherichia	99.091	1.47e-76	218
IMGVR_UViG_2711768060_000009|2711768060|2712066463	gb|CAA77936.1|ARO:3004039|Escherichia	97.273	1.01e-74	213
IMGVR_UViG_2711768063_000003|2711768063|2712080224	gb|CAA77936.1|ARO:3004039|Escherichia	99.091	1.47e-76	218
IMGVR_UViG_2711768068_000022|2711768068|2712105917	NC_002695_1_913290_p01	99.177	0	988
IMGVR_UViG_2711768071_000023|2711768071|2712122874	NC_002695_1_913290_p01	99.177	0	988
IMGVR_UViG_2711768090_000003|2711768090|2712209348	(Fcyn)FosB2:NC_012581.1:459871-460290:420	100	1.62e-104	290
IMGVR_UViG_2711768120_000003|2711768120|2712346114	(Fcyn)FosB2:NC_012581.1:459871-460290:420	100	1.62e-104	290
IMGVR_UViG_2711768166_000008|2711768166|2712513167	gb|CAA77936.1|ARO:3004039|Escherichia	99.091	1.47e-76	218
IMGVR_UViG_2713896736_000031|2713896736|2714027852	NC_002695_1_913290_p01	100	0	997
IMGVR_UViG_2713896737_000025|2713896737|2714032267	NC_002695_1_913273_p01	100	6.57e-77	219
IMGVR_UViG_2713896769_000011|2713896769|2714168345	gb|BAB38260.1|ARO:3000830|cpxA	100	0	926
IMGVR_UViG_2713896770_000011|2713896770|2714172181	gb|BAB38260.1|ARO:3000830|cpxA	100	0	926
IMGVR_UViG_2713896775_000003|2713896775|2714197836	gb|CAA77936.1|ARO:3004039|Escherichia	98.182	2.55e-76	217
IMGVR_UViG_2713896780_000033|2713896780|2714222521	NC_002695_1_913290_p01	99.383	0	990
IMGVR_UViG_2713896781_000021|2713896781|2714231182	NC_002695_1_913290_p01	99.383	0	990
IMGVR_UViG_2713896782_000020|2713896782|2714235846	NC_002695_1_913273_p01	100	6.57e-77	219
IMGVR_UViG_2713896782_000026|2713896782|2714234447	NC_002695_1_913290_p01	100	0	997
IMGVR_UViG_2713896783_000027|2713896783|2714242891	NC_002695_1_913273_p01	100	6.57e-77	219
IMGVR_UViG_2713896783_000034|2713896783|2714241348	NC_002695_1_913290_p01	100	0	997
IMGVR_UViG_2713896784_000009|2713896784|2714245608	NC_002695_1_913273_p01	100	6.57e-77	219
IMGVR_UViG_2713896784_000028|2713896784|2714245105	NC_002695_1_913290_p01	100	0	997
IMGVR_UViG_2713896786_000021|2713896786|2714256185	gb|CAA77936.1|ARO:3004039|Escherichia	100	4.08e-42	129
IMGVR_UViG_2713896788_000027|2713896788|2714269119	NC_002695_1_913273_p01	100	6.57e-77	219
IMGVR_UViG_2713896788_000035|2713896788|2714266993	NC_002695_1_913290_p01	100	0	997
IMGVR_UViG_2713896789_000019|2713896789|2714274729	gb|CAA77936.1|ARO:3004039|Escherichia	99.091	1.47e-76	218
IMGVR_UViG_2713896792_000003|2713896792|2714288450	gb|CAA77936.1|ARO:3004039|Escherichia	99.091	1.47e-76	218
IMGVR_UViG_2713896908_000005|2713896908|2714830082	gb|CAA77936.1|ARO:3004039|Escherichia	99.091	1.47e-76	218
IMGVR_UViG_2713897042_000008|2713897042|2715287658	NC_002695_1_913273_p01	97.273	5.54e-75	214
IMGVR_UViG_2713897043_000003|2713897043|2715295424	(Fcyn)FosB2:NC_012581.1:459871-460290:420	99.145	4.23e-86	243
IMGVR_UViG_2713897054_000017|2713897054|2715355004	gb|CAA77936.1|ARO:3004039|Escherichia	97.273	1.01e-74	213
IMGVR_UViG_2713897124_000002|2713897124|2715614477	(Fcyn)FosB2:NC_012581.1:459871-460290:420	100	1.62e-104	290
IMGVR_UViG_2713897131_000004|2713897131|2715658965	(Fcyn)FosB2:NC_012581.1:459871-460290:420	100	1.62e-104	290
IMGVR_UViG_2713897132_000003|2713897132|2715664800	(Fcyn)FosB2:NC_012581.1:459871-460290:420	100	1.62e-104	290
IMGVR_UViG_2713897133_000003|2713897133|2715666421	(Fcyn)FosB2:NC_012581.1:459871-460290:420	100	1.62e-104	290
IMGVR_UViG_2713897134_000002|2713897134|2715672482	(Fcyn)FosB2:NC_012581.1:459871-460290:420	100	1.62e-104	290
IMGVR_UViG_2713897135_000003|2713897135|2715680013	(Fcyn)FosB2:NC_012581.1:459871-460290:420	100	1.62e-104	290
IMGVR_UViG_2713897136_000003|2713897136|2715686469	(Fcyn)FosB2:NC_012581.1:459871-460290:420	100	1.62e-104	290
IMGVR_UViG_2713897138_000004|2713897138|2715698114	(Fcyn)FosB2:NC_012581.1:459871-460290:420	100	1.62e-104	290
IMGVR_UViG_2713897139_000002|2713897139|2715701317	(Fcyn)FosB2:NC_012581.1:459871-460290:420	100	1.62e-104	290
IMGVR_UViG_2713897177_000030|2713897177|2715895969	NC_002695_1_913290_p01	100	0	997
IMGVR_UViG_2718217708_000003|2718217708|2718557050	(Fcyn)FosB2:NC_012581.1:459871-460290:420	100	1.62e-104	290
IMGVR_UViG_2718217710_000006|2718217710|2718566988	NC_002695_1_913273_p01	100	6.57e-77	219
IMGVR_UViG_2718217710_000007|2718217710|2718567001	NC_002695_1_913290_p01	100	0	997
IMGVR_UViG_2718217711_000003|2718217711|2718573345	(Fcyn)FosB2:NC_012581.1:459871-460290:420	100	1.62e-104	290
IMGVR_UViG_2718217715_000007|2718217715|2718592680	NC_002695_1_913273_p01	100	6.57e-77	219
IMGVR_UViG_2718217715_000008|2718217715|2718592693	NC_002695_1_913290_p01	100	0	997
IMGVR_UViG_2718217787_000011|2718217787|2718841049	NC_002695_1_913273_p01	100	6.57e-77	219
IMGVR_UViG_2718217787_000012|2718217787|2718841062	NC_002695_1_913290_p01	100	0	997
IMGVR_UViG_2718217789_000008|2718217789|2718851098	NC_002695_1_913273_p01	100	6.57e-77	219
IMGVR_UViG_2718217789_000009|2718217789|2718851111	NC_002695_1_913290_p01	100	0	997
IMGVR_UViG_2718217874_000007|2718217874|2719148579	gb|CAA77936.1|ARO:3004039|Escherichia	100	4.08e-42	129
IMGVR_UViG_2718217897_000008|2718217897|2719240316	gb|CAA77936.1|ARO:3004039|Escherichia	98.182	7.57e-76	216
IMGVR_UViG_2718217960_000007|2718217960|2719522346	NC_002695_1_913273_p01	100	6.57e-77	219
IMGVR_UViG_2718217960_000008|2718217960|2719522359	NC_002695_1_913290_p01	100	0	997
IMGVR_UViG_2718218050_000003|2718218050|2719888262	gb|CWV56762.1|ARO:3000198|FosX	100	7.51e-99	276
IMGVR_UViG_2718218100_000007|2718218100|2720085408	NC_002695_1_913290_p01	100	0	997
IMGVR_UViG_2718218100_000008|2718218100|2720085421	NC_002695_1_913273_p01	100	6.57e-77	219
IMGVR_UViG_2718218103_000007|2718218103|2720101720	NC_002695_1_913273_p01	100	6.57e-77	219
IMGVR_UViG_2718218103_000008|2718218103|2720101733	NC_002695_1_913290_p01	100	0	997
IMGVR_UViG_2718218104_000007|2718218104|2720107250	NC_002695_1_913273_p01	100	6.57e-77	219
IMGVR_UViG_2718218104_000008|2718218104|2720107263	NC_002695_1_913290_p01	100	0	997
IMGVR_UViG_2718218128_000005|2718218128|2720206479	gb|CAA77936.1|ARO:3004039|Escherichia	99.091	1.47e-76	218
IMGVR_UViG_2718218129_000004|2718218129|2720211148	gb|CAA77936.1|ARO:3004039|Escherichia	97.273	1.01e-74	213
IMGVR_UViG_2718218130_000006|2718218130|2720216198	NC_002695_1_913273_p01	100	6.57e-77	219
IMGVR_UViG_2718218130_000007|2718218130|2720216211	NC_002695_1_913290_p01	100	0	997
IMGVR_UViG_2718218131_000002|2718218131|2720220740	NC_002695_1_913290_p01	99.383	0	990
IMGVR_UViG_2718218133_000007|2718218133|2720233057	gb|CAA77936.1|ARO:3004039|Escherichia	98.182	9.22e-76	216
IMGVR_UViG_2718218142_000003|2718218142|2720272892	(Fcyn)FosB2:NC_012581.1:459871-460290:420	100	1.62e-104	290
IMGVR_UViG_2718218146_000001|2718218146|2720284808	(AGly)ant3''Ih-Aac6-IId:AF453998:3555-4946:1392	99.471	1.48e-138	391
IMGVR_UViG_2718218227_000010|2718218227|2720585871	NC_002695_1_913273_p01	100	6.57e-77	219
IMGVR_UViG_2718218227_000011|2718218227|2720585884	NC_002695_1_913290_p01	100	0	997
IMGVR_UViG_2718218228_000008|2718218228|2720591518	NC_002695_1_913273_p01	100	6.57e-77	219
IMGVR_UViG_2718218228_000009|2718218228|2720591531	NC_002695_1_913290_p01	100	0	997
IMGVR_UViG_2718218270_000002|2718218270|2720778784	gb|CAQ49384.1|ARO:3000186|tetM	100	0	1319
IMGVR_UViG_2718218276_000003|2718218276|2720798985	(Fcyn)FosB2:NC_012581.1:459871-460290:420	100	1.62e-104	290
IMGVR_UViG_2718218305_000008|2718218305|2720905747	NC_002695_1_913273_p01	100	6.57e-77	219
IMGVR_UViG_2718218305_000009|2718218305|2720905760	NC_002695_1_913290_p01	100	0	997
IMGVR_UViG_2718218309_000006|2718218309|2720923165	gb|CAA77936.1|ARO:3004039|Escherichia	99.091	1.47e-76	218
IMGVR_UViG_2718218316_000003|2718218316|2720955859	(Fcyn)FosB2:NC_012581.1:459871-460290:420	100	1.62e-104	290
IMGVR_UViG_2718218319_000003|2718218319|2720969711	(Fcyn)FosB2:NC_012581.1:459871-460290:420	100	1.62e-104	290
IMGVR_UViG_2718218322_000007|2718218322|2720981157	NC_002695_1_913273_p01	100	6.57e-77	219
IMGVR_UViG_2718218322_000008|2718218322|2720981170	NC_002695_1_913290_p01	100	0	997
IMGVR_UViG_2718218358_000005|2718218358|2721122244	gb|CAA77936.1|ARO:3004039|Escherichia	99.091	1.47e-76	218
IMGVR_UViG_2718218360_000010|2718218360|2721131684	NC_002695_1_913273_p01	100	6.57e-77	219
IMGVR_UViG_2718218360_000011|2718218360|2721131697	NC_002695_1_913290_p01	100	0	997
IMGVR_UViG_2718218369_000003|2718218369|2721184156	(Fcyn)FosB2:NC_012581.1:459871-460290:420	99.145	4.23e-86	243
IMGVR_UViG_2718218396_000008|2718218396|2721291135	NC_002695_1_913273_p01	100	6.57e-77	219
IMGVR_UViG_2718218396_000009|2718218396|2721291148	NC_002695_1_913290_p01	100	0	997
IMGVR_UViG_2718218397_000003|2718218397|2721296324	NC_002695_1_913290_p01	99.383	0	990
IMGVR_UViG_2718218397_000005|2718218397|2721297037	gb|CAA77936.1|ARO:3004039|Escherichia	98.182	9.22e-76	216
IMGVR_UViG_2718218399_000005|2718218399|2721306301	NC_002695_1_913290_p01	100	0	997
IMGVR_UViG_2718218399_000006|2718218399|2721306314	NC_002695_1_913273_p01	100	6.57e-77	219
IMGVR_UViG_2718218433_000005|2718218433|2721453751	gb|CAA77936.1|ARO:3004039|Escherichia	97.273	8.66e-75	213
IMGVR_UViG_2718218434_000003|2718218434|2721458327	gb|CAA77936.1|ARO:3004039|Escherichia	99.091	1.47e-76	218
IMGVR_UViG_2718218436_000006|2718218436|2721468086	NC_002695_1_913273_p01	100	6.57e-77	219
IMGVR_UViG_2718218436_000007|2718218436|2721468099	NC_002695_1_913290_p01	100	0	997
IMGVR_UViG_2718218449_000003|2718218449|2721519437	gb|CAA77936.1|ARO:3004039|Escherichia	98.182	9.22e-76	216
IMGVR_UViG_2718218449_000009|2718218449|2721520829	NC_002695_1_913273_p01	100	6.57e-77	219
IMGVR_UViG_2718218449_000010|2718218449|2721520842	NC_002695_1_913290_p01	100	0	997
IMGVR_UViG_2721755515_000003|2721755515|2722847340	(Fcyn)FosB2:NC_012581.1:459871-460290:420	100	1.62e-104	290
IMGVR_UViG_2721755516_000003|2721755516|2722852950	(Fcyn)FosB2:NC_012581.1:459871-460290:420	100	1.62e-104	290
IMGVR_UViG_2721755634_000003|2721755634|2723353289	(Fcyn)FosB2:NC_012581.1:459871-460290:420	100	1.62e-104	290
IMGVR_UViG_2721755635_000003|2721755635|2723358895	(Fcyn)FosB2:NC_012581.1:459871-460290:420	100	1.62e-104	290
IMGVR_UViG_2721755638_000003|2721755638|2723368938	(Fcyn)FosB2:NC_012581.1:459871-460290:420	100	1.62e-104	290
IMGVR_UViG_2721755643_000007|2721755643|2723384932	gb|CAA77936.1|ARO:3004039|Escherichia	99.091	1.47e-76	218
IMGVR_UViG_2721755644_000003|2721755644|2723389892	gb|CAA77936.1|ARO:3004039|Escherichia	99.091	1.47e-76	218
IMGVR_UViG_2721755646_000008|2721755646|2723399677	NC_002695_1_913290_p01	100	0	997
IMGVR_UViG_2721755646_000009|2721755646|2723399690	NC_002695_1_913273_p01	100	6.57e-77	219
IMGVR_UViG_2721755646_000012|2721755646|2723400564	NC_002695_1_913273_p01	100	6.57e-77	219
IMGVR_UViG_2721755646_000013|2721755646|2723400577	NC_002695_1_913290_p01	100	0	997
IMGVR_UViG_2721755651_000008|2721755651|2723423485	NC_002695_1_913273_p01	100	6.57e-77	219
IMGVR_UViG_2721755651_000009|2721755651|2723423498	NC_002695_1_913290_p01	100	0	997
IMGVR_UViG_2721755652_000005|2721755652|2723428319	NC_002695_1_913290_p01	100	0	997
IMGVR_UViG_2721755652_000006|2721755652|2723428332	NC_002695_1_913273_p01	100	6.57e-77	219
IMGVR_UViG_2721755655_000006|2721755655|2723445601	NC_002695_1_913290_p01	100	0	997
IMGVR_UViG_2721755655_000007|2721755655|2723445614	NC_002695_1_913273_p01	100	6.57e-77	219
IMGVR_UViG_2721755657_000004|2721755657|2723454126	gb|CAA77936.1|ARO:3004039|Escherichia	98.182	9.22e-76	216
IMGVR_UViG_2721755676_000007|2721755676|2723530559	NC_002695_1_913273_p01	99.091	6.59e-76	216
IMGVR_UViG_2721755711_000007|2721755711|2723688544	gb|CAA77936.1|ARO:3004039|Escherichia	99.091	1.47e-76	218
IMGVR_UViG_2724679058_000014|2724679058|2725271845	gb|CAA77936.1|ARO:3004039|Escherichia	98.182	9.22e-76	216
IMGVR_UViG_2724679138_000001|2724679138|2725601310	gb|CAA77936.1|ARO:3004039|Escherichia	98.182	9.22e-76	216
IMGVR_UViG_2724679238_000005|2724679238|2725987092	gb|CAA77936.1|ARO:3004039|Escherichia	99.091	1.47e-76	218
IMGVR_UViG_2724679340_000003|2724679340|2726448444	gb|AJD73064.1|ARO:3001301|RlmA(II)	98.936	0	580
IMGVR_UViG_2724679541_000010|2724679541|2727196589	NC_002695_1_913290_p01	99.177	0	989
IMGVR_UViG_2724679543_000010|2724679543|2727206333	NC_002695_1_913290_p01	99.177	0	989
IMGVR_UViG_2728369140_000009|2728369140|2729355563	(Tet)tetL:FN435329:1-1377:1377	100	0	905
IMGVR_UViG_2728369145_000002|2728369145|2729373695	gb|CAA77936.1|ARO:3004039|Escherichia	100	1.08e-76	218
IMGVR_UViG_2728369182_000011|2728369182|2729524752	NC_002695_1_913290_p01	99.177	0	988
IMGVR_UViG_2728369183_000004|2728369183|2729525812	NC_002695_1_913290_p01	99.177	0	988
IMGVR_UViG_2728369363_000003|2728369363|2730156695	(Fcyn)FosB2:NC_012581.1:459871-460290:420	100	1.62e-104	290
IMGVR_UViG_2728369560_000005|2728369560|2730832557	gb|CAA77936.1|ARO:3004039|Escherichia	99.091	1.47e-76	218
IMGVR_UViG_2728369607_000007|2728369607|2731017217	NC_002695_1_913290_p01	99.383	0	990
IMGVR_UViG_2728369608_000008|2728369608|2731025572	gb|CAA77936.1|ARO:3004039|Escherichia	99.091	1.47e-76	218
IMGVR_UViG_2731957897_000003|2731957897|2733673865	(AGly)aadE-Pp:HE577054:1299623-1300477:855	99.648	0	587
IMGVR_UViG_2731957954_000012|2731957954|2733921838	gb|CAA77936.1|ARO:3004039|Escherichia	100	4.08e-42	129
IMGVR_UViG_2731957955_000016|2731957955|2733928336	gb|CAA77936.1|ARO:3004039|Escherichia	100	4.08e-42	129
IMGVR_UViG_2731957997_000010|2731957997|2734055802	NC_002695_1_913290_p01	99.177	0	989
IMGVR_UViG_2734482437_000003|2734482437|2736199528	(AGly)aph(3'')-III:V01547:535-1329:795	100	0	536
IMGVR_UViG_2734482437_000003|2734482437|2736199529	(AGly)sat4A:X92945:38870-39412:543	100	8.25e-136	373
IMGVR_UViG_2734482774_000015|2734482774|2737334255	gb|CAA77936.1|ARO:3004039|Escherichia	99.091	1.47e-76	218
IMGVR_UViG_2734482776_000008|2734482776|2737342976	gb|CAA77936.1|ARO:3004039|Escherichia	99.091	1.47e-76	218
IMGVR_UViG_2734482781_000008|2734482781|2737369767	gb|CAA77936.1|ARO:3004039|Escherichia	99.091	1.47e-76	218
IMGVR_UViG_2734482785_000021|2734482785|2737387600	gb|CAA77936.1|ARO:3004039|Escherichia	99.091	1.47e-76	218
IMGVR_UViG_2734482788_000004|2734482788|2737400362	NC_002695_1_913273_p01	100	6.57e-77	219
IMGVR_UViG_2737471819_000027|2737471819|2737880762	NC_002695_1_913290_p01	99.383	0	990
IMGVR_UViG_2737471840_000008|2737471840|2737982751	gb|CAA77936.1|ARO:3004039|Escherichia	98.182	9.22e-76	216
IMGVR_UViG_2737471844_000003|2737471844|2738003859	gb|CAA77936.1|ARO:3004039|Escherichia	99.091	1.47e-76	218
IMGVR_UViG_2737471845_000011|2737471845|2738010258	gb|BAB38260.1|ARO:3000830|cpxA	100	0	926
IMGVR_UViG_2737471846_000027|2737471846|2738015704	NC_002695_1_913290_p01	99.177	0	988
IMGVR_UViG_2737471853_000006|2737471853|2738048902	gb|CAA77936.1|ARO:3004039|Escherichia	99.091	1.47e-76	218
IMGVR_UViG_2737471855_000013|2737471855|2738059426	gb|CAA77936.1|ARO:3004039|Escherichia	99.091	1.47e-76	218
IMGVR_UViG_2737471864_000006|2737471864|2738103673	gb|CAA77936.1|ARO:3004039|Escherichia	99.091	1.47e-76	218
IMGVR_UViG_2737471885_000002|2737471885|2738172833	gb|CAQ49384.1|ARO:3000186|tetM	100	0	1319
IMGVR_UViG_2737471914_000001|2737471914|2738235905	(Tet)tetM:DQ534550:1451-3370:1920	99.844	0	1317
IMGVR_UViG_2737471917_000002|2737471917|2738241258	(Tet)tetM:DQ534550:1451-3370:1920	99.844	0	1317
IMGVR_UViG_2737471985_000001|2737471985|2738385900	gb|CAQ49384.1|ARO:3000186|tetM	100	0	1319
IMGVR_UViG_2737472014_000001|2737472014|2738446885	gb|CAQ49384.1|ARO:3000186|tetM	99.531	0	1316
IMGVR_UViG_2740891861_000011|2740891861|2741193692	gb|AEJ33969.1|ARO:3000410|sul1	99.283	0	550
IMGVR_UViG_2740892023_000003|2740892023|2741548205	gb|CAA77936.1|ARO:3004039|Escherichia	99.091	1.47e-76	218
IMGVR_UViG_2740892025_000006|2740892025|2741555461	gb|CAA77936.1|ARO:3004039|Escherichia	99.091	1.47e-76	218
IMGVR_UViG_2740892041_000009|2740892041|2741638110	NC_002695_1_913273_p01	97.273	5.54e-75	214
IMGVR_UViG_2740892042_000003|2740892042|2741642100	NC_002695_1_913273_p01	100	6.57e-77	219
IMGVR_UViG_2740892115_000002|2740892115|2742061258	NC_002695_1_913290_p01	99.383	0	990
IMGVR_UViG_2740892209_000012|2740892209|2742488996	NC_002695_1_913290_p01	99.177	0	988
IMGVR_UViG_2740892210_000012|2740892210|2742493917	NC_002695_1_913290_p01	99.177	0	988
IMGVR_UViG_2740892211_000017|2740892211|2742498308	NC_002695_1_913290_p01	99.177	0	988
IMGVR_UViG_2740892212_000016|2740892212|2742504908	NC_002695_1_913290_p01	99.177	0	988
IMGVR_UViG_2740892213_000013|2740892213|2742509786	NC_002695_1_913290_p01	99.177	0	988
IMGVR_UViG_2740892214_000011|2740892214|2742513420	NC_002695_1_913290_p01	99.177	0	988
IMGVR_UViG_2740892230_000036|2740892230|2742594202	gb|BAA15935.1|ARO:3000828|baeR	99.355	5.01e-113	317
IMGVR_UViG_2740892233_000016|2740892233|2742608519	NC_002695_1_913290_p01	99.383	0	990
IMGVR_UViG_2740892267_000004|2740892267|2742750373	gb|CAA77936.1|ARO:3004039|Escherichia	100	1.08e-76	218
IMGVR_UViG_2740892369_000036|2740892369|2743199979	NC_002695_1_913290_p01	99.177	0	989
IMGVR_UViG_2740892371_000013|2740892371|2743212633	NC_002695_1_913290_p01	99.383	0	990
IMGVR_UViG_2740892372_000030|2740892372|2743221342	NC_002695_1_913290_p01	99.383	0	990
IMGVR_UViG_2740892427_000005|2740892427|2743402671	gb|CAA77936.1|ARO:3004039|Escherichia	99.091	1.47e-76	218
IMGVR_UViG_2740892430_000006|2740892430|2743415650	gb|CAA77936.1|ARO:3004039|Escherichia	98.182	9.22e-76	216
IMGVR_UViG_2740892433_000006|2740892433|2743431761	gb|CAA77936.1|ARO:3004039|Escherichia	99.091	1.47e-76	218
IMGVR_UViG_2740892451_000004|2740892451|2743503622	gb|CAA77936.1|ARO:3004039|Escherichia	98.182	9.22e-76	216
IMGVR_UViG_2740892521_000012|2740892521|2743811137	NC_002695_1_913273_p01	100	6.57e-77	219
IMGVR_UViG_2740892521_000017|2740892521|2743809929	NC_002695_1_913290_p01	100	0	997
IMGVR_UViG_2740892522_000008|2740892522|2743816421	NC_002695_1_913273_p01	100	6.57e-77	219
IMGVR_UViG_2740892522_000015|2740892522|2743814406	NC_002695_1_913290_p01	100	0	997
IMGVR_UViG_2740892523_000009|2740892523|2743821610	NC_002695_1_913273_p01	100	6.57e-77	219
IMGVR_UViG_2740892523_000012|2740892523|2743820841	NC_002695_1_913290_p01	100	3.57e-178	495
IMGVR_UViG_2740892524_000011|2740892524|2743826857	NC_002695_1_913273_p01	100	6.57e-77	219
IMGVR_UViG_2740892524_000014|2740892524|2743825244	NC_002695_1_913290_p01	100	0	997
IMGVR_UViG_2740892525_000021|2740892525|2743830722	NC_002695_1_913290_p01	100	0	997
IMGVR_UViG_2740892526_000012|2740892526|2743837688	NC_002695_1_913273_p01	100	6.57e-77	219
IMGVR_UViG_2740892527_000009|2740892527|2743842857	NC_002695_1_913273_p01	100	6.57e-77	219
IMGVR_UViG_2740892527_000015|2740892527|2743841018	NC_002695_1_913290_p01	100	0	997
IMGVR_UViG_2740892528_000007|2740892528|2743848033	NC_002695_1_913273_p01	100	6.57e-77	219
IMGVR_UViG_2740892529_000010|2740892529|2743853311	NC_002695_1_913273_p01	100	6.57e-77	219
IMGVR_UViG_2740892529_000013|2740892529|2743851747	NC_002695_1_913290_p01	100	0	997
IMGVR_UViG_2740892530_000011|2740892530|2743858771	NC_002695_1_913273_p01	100	6.57e-77	219
IMGVR_UViG_2744054517_000001|2744054517|2744579523	(AGly)aadE-Pp:HE577054:1299623-1300477:855	97.183	0	577
IMGVR_UViG_2744054576_000004|2744054576|2744829048	(AGly)aadE-Pp:HE577054:1299623-1300477:855	92.958	0	554
IMGVR_UViG_2744054629_000003|2744054629|2745058392	gb|CAA77936.1|ARO:3004039|Escherichia	99.091	1.47e-76	218
IMGVR_UViG_2744054630_000003|2744054630|2745061657	gb|CAA77936.1|ARO:3004039|Escherichia	99.091	1.47e-76	218
IMGVR_UViG_2744054632_000003|2744054632|2745073687	gb|CAA77936.1|ARO:3004039|Escherichia	99.091	1.47e-76	218
IMGVR_UViG_2744054648_000001|2744054648|2745136427	(Fcd)far1:NC_005127:19072-19713:642	100	2.64e-157	430
IMGVR_UViG_2744054649_000001|2744054649|2745138867	(Fcd)far1:NC_005127:19072-19713:642	100	2.64e-157	430
IMGVR_UViG_2744054914_000009|2744054914|2746158860	NC_002695_1_913273_p01	97.273	5.54e-75	214
IMGVR_UViG_2744054962_000003|2744054962|2746345237	gb|CAA77936.1|ARO:3004039|Escherichia	99.091	1.47e-76	218
IMGVR_UViG_2744054963_000003|2744054963|2746350533	gb|CAA77936.1|ARO:3004039|Escherichia	99.091	1.47e-76	218
IMGVR_UViG_2751185959_000007|2751185959|2754058402	NC_002695_1_913290_p01	99.177	0	989
IMGVR_UViG_2751185965_000008|2751185965|2754085958	NC_002695_1_913290_p01	99.177	0	989
IMGVR_UViG_2751185974_000006|2751185974|2754131116	NC_002695_1_913290_p01	99.177	0	989
IMGVR_UViG_2751185997_000001|2751185997|2754179123	gb|AAA23033.2|ARO:3000190|tetO	99.218	0	1308
IMGVR_UViG_2756170241_000002|2756170241|2756655382	gb|AAY32951.1|ARO:3002837|lnuC	97.561	6.6e-120	332
IMGVR_UViG_2757320477_000002|2757320477|2757943409	(Rif)rif:EF541029:530-2170:1641	99.817	0	1110
IMGVR_UViG_2757320858_000001|2757320858|2758465005	gb|AHE40557.1|ARO:3002626|ANT(6)-Ia	100	0	585
IMGVR_UViG_2773857943_000002|2773857943|2774949430	gb|AAY32951.1|ARO:3002837|lnuC	97.561	9.55e-120	331
IMGVR_UViG_2775507046_000001|2775507046|2776901288	(AGly)aadE-Pp:HE577054:1299623-1300477:855	99.648	0	587
IMGVR_UViG_2778260969_000024|2778260969|2778474676	NC_002695_1_913290_p01	100	0	997
IMGVR_UViG_2778260979_000016|2778260979|2778494640	NC_002695_1_913273_p01	100	6.57e-77	219
IMGVR_UViG_2778260979_000027|2778260979|2778494047	NC_002695_1_913290_p01	100	0	997
IMGVR_UViG_2778260995_000012|2778260995|2778534385	gb|CAA77936.1|ARO:3004039|Escherichia	99.091	1.47e-76	218
IMGVR_UViG_2778260998_000013|2778260998|2778549624	gb|CAA77936.1|ARO:3004039|Escherichia	99.091	1.47e-76	218
IMGVR_UViG_2778261005_000025|2778261005|2778562572	NC_002695_1_913290_p01	100	0	997
IMGVR_UViG_2778261006_000016|2778261006|2778568384	gb|CAA77936.1|ARO:3004039|Escherichia	98.182	9.22e-76	216
IMGVR_UViG_2778261006_000029|2778261006|2778568075	NC_002695_1_913290_p01	100	0	997
IMGVR_UViG_2778261007_000017|2778261007|2778573825	NC_002695_1_913273_p01	100	6.57e-77	219
IMGVR_UViG_2778261007_000028|2778261007|2778573288	NC_002695_1_913290_p01	100	0	997
IMGVR_UViG_2778261008_000018|2778261008|2778579229	NC_002695_1_913273_p01	100	6.57e-77	219
IMGVR_UViG_2778261008_000030|2778261008|2778578536	NC_002695_1_913290_p01	100	0	997
IMGVR_UViG_2778261009_000005|2778261009|2778583741	(Bla)blaTEM-1D:AF188200:215-1075:861	100	0	591
IMGVR_UViG_2778261027_000017|2778261027|2778634098	NC_002695_1_913290_p01	99.383	0	990
IMGVR_UViG_2778261033_000016|2778261033|2778658980	NC_002695_1_913273_p01	100	6.57e-77	219
IMGVR_UViG_2778261033_000024|2778261033|2778658210	NC_002695_1_913290_p01	100	0	997
IMGVR_UViG_2778261034_000026|2778261034|2778664179	NC_002695_1_913290_p01	100	0	997
IMGVR_UViG_2778261036_000015|2778261036|2778674562	NC_002695_1_913273_p01	100	6.57e-77	219
IMGVR_UViG_2778261037_000023|2778261037|2778679288	NC_002695_1_913290_p01	100	0	997
IMGVR_UViG_2778261039_000011|2778261039|2778687100	NC_002695_1_913273_p01	100	6.57e-77	219
IMGVR_UViG_2778261039_000022|2778261039|2778686390	NC_002695_1_913290_p01	100	0	997
IMGVR_UViG_2778261064_000028|2778261064|2778753175	gb|CAA77936.1|ARO:3004039|Escherichia	99.091	1.47e-76	218
IMGVR_UViG_2778261065_000012|2778261065|2778760787	gb|CAA77936.1|ARO:3004039|Escherichia	99.091	1.47e-76	218
IMGVR_UViG_2778261067_000009|2778261067|2778769626	NC_002695_1_913290_p01	99.383	0	990
IMGVR_UViG_2778261084_000008|2778261084|2778821360	gb|CAA77936.1|ARO:3004039|Escherichia	97.727	3.13e-26	88.2
IMGVR_UViG_2778261084_000008|2778261084|2778821361	gb|CAA77936.1|ARO:3004039|Escherichia	100	6.7e-44	133
IMGVR_UViG_2778261088_000004|2778261088|2778841861	(AGly)strB:FJ474091:264-1100:837	100	0	569
IMGVR_UViG_2778261088_000004|2778261088|2778841862	AF024602_1_gene5_p01	99.625	0	542
IMGVR_UViG_2778261101_000013|2778261101|2778883755	NC_002695_1_913273_p01	100	6.57e-77	219
IMGVR_UViG_2778261103_000016|2778261103|2778891247	NC_002695_1_913273_p01	100	6.57e-77	219
IMGVR_UViG_2778261103_000029|2778261103|2778890829	NC_002695_1_913290_p01	100	0	997
IMGVR_UViG_2778261104_000018|2778261104|2778896673	NC_002695_1_913273_p01	100	6.57e-77	219
IMGVR_UViG_2778261104_000029|2778261104|2778896246	NC_002695_1_913290_p01	100	0	997
IMGVR_UViG_2778261105_000009|2778261105|2778898252	NC_002695_1_913290_p01	99.383	0	990
IMGVR_UViG_2778261139_000010|2778261139|2778999599	NC_002695_1_913290_p01	99.383	0	990
IMGVR_UViG_2778261139_000011|2778261139|2778999627	gb|CAA77936.1|ARO:3004039|Escherichia	99.091	1.47e-76	218
IMGVR_UViG_2778261156_000005|2778261156|2779055893	gb|CAA77936.1|ARO:3004039|Escherichia	99.091	1.47e-76	218
IMGVR_UViG_2778261160_000006|2778261160|2779078181	gb|CAA77936.1|ARO:3004039|Escherichia	98.182	9.22e-76	216
IMGVR_UViG_2778261162_000003|2778261162|2779088479	gb|CAA77936.1|ARO:3004039|Escherichia	99.091	1.47e-76	218
IMGVR_UViG_2778261162_000011|2778261162|2779088479	gb|CAA77936.1|ARO:3004039|Escherichia	99.091	1.47e-76	218
IMGVR_UViG_2778261170_000005|2778261170|2779129524	gb|CAA77936.1|ARO:3004039|Escherichia	99.091	1.47e-76	218
IMGVR_UViG_2778261175_000004|2778261175|2779145448	NC_002695_1_913273_p01	97.273	5.54e-75	214
IMGVR_UViG_2778261185_000009|2778261185|2779193575	gb|CAA77936.1|ARO:3004039|Escherichia	99.091	1.47e-76	218
IMGVR_UViG_2778261214_000023|2778261214|2779303051	NC_002695_1_913290_p01	99.383	0	990
IMGVR_UViG_2778261216_000006|2778261216|2779313420	NC_002695_1_913290_p01	99.177	0	988
IMGVR_UViG_2778261217_000004|2778261217|2779317118	gb|CAA77936.1|ARO:3004039|Escherichia	99.091	1.47e-76	218
IMGVR_UViG_2778261222_000006|2778261222|2779334286	gb|CAA77936.1|ARO:3004039|Escherichia	98.182	9.22e-76	216
IMGVR_UViG_2778261223_000011|2778261223|2779340509	gb|CAA77936.1|ARO:3004039|Escherichia	98.182	5.21e-76	216
IMGVR_UViG_2778261224_000009|2778261224|2779342546	NC_002695_1_913273_p01	97.273	5.54e-75	214
IMGVR_UViG_2778261225_000016|2778261225|2779350547	gb|CAA77936.1|ARO:3004039|Escherichia	98.182	9.22e-76	216
IMGVR_UViG_2778261236_000030|2778261236|2779390909	NC_002695_1_913290_p01	100	0	997
IMGVR_UViG_2778261237_000016|2778261237|2779396797	NC_002695_1_913273_p01	100	6.57e-77	219
IMGVR_UViG_2778261237_000027|2778261237|2779396263	NC_002695_1_913290_p01	100	0	997
IMGVR_UViG_2778261238_000014|2778261238|2779402108	gb|CAA77936.1|ARO:3004039|Escherichia	98.182	9.22e-76	216
IMGVR_UViG_2778261238_000027|2778261238|2779401672	NC_002695_1_913290_p01	100	0	997
IMGVR_UViG_2778261251_000010|2778261251|2779450857	gb|CAA77936.1|ARO:3004039|Escherichia	98.182	5.21e-76	216
IMGVR_UViG_2778261281_000002|2778261281|2779564147	gb|CAA77936.1|ARO:3004039|Escherichia	99.091	1.47e-76	218
IMGVR_UViG_2778261341_000008|2778261341|2779734709	gb|CAA77936.1|ARO:3004039|Escherichia	99.091	1.47e-76	218
IMGVR_UViG_2778261342_000008|2778261342|2779739617	gb|CAA77936.1|ARO:3004039|Escherichia	99.091	1.47e-76	218
IMGVR_UViG_2778261343_000008|2778261343|2779744669	gb|CAA77936.1|ARO:3004039|Escherichia	99.091	1.47e-76	218
IMGVR_UViG_2778261344_000021|2778261344|2779746064	NC_002695_1_913290_p01	99.177	0	988
IMGVR_UViG_2778261345_000008|2778261345|2779754615	gb|CAA77936.1|ARO:3004039|Escherichia	99.091	1.47e-76	218
IMGVR_UViG_2778261346_000017|2778261346|2779760186	NC_002695_1_913290_p01	99.383	0	990
IMGVR_UViG_2778261347_000029|2778261347|2779765627	NC_002695_1_913290_p01	99.383	0	990
IMGVR_UViG_2778261356_000015|2778261356|2779810071	NC_002695_1_913290_p01	99.383	0	990
IMGVR_UViG_2778261357_000010|2778261357|2779815170	NC_002695_1_913290_p01	99.177	0	988
IMGVR_UViG_2778261358_000016|2778261358|2779817711	NC_002695_1_913290_p01	99.383	0	990
IMGVR_UViG_2778261386_000008|2778261386|2779922524	gb|CAA77936.1|ARO:3004039|Escherichia	99.091	1.47e-76	218
IMGVR_UViG_2778261388_000006|2778261388|2779932301	gb|CAA77936.1|ARO:3004039|Escherichia	98.182	9.22e-76	216
IMGVR_UViG_2778261395_000001|2778261395|2779968253	gb|CAA77936.1|ARO:3004039|Escherichia	98.182	7.57e-76	216
IMGVR_UViG_2778261414_000014|2778261414|2780022762	NC_002695_1_913273_p01	100	6.57e-77	219
IMGVR_UViG_2778261414_000026|2778261414|2780022271	NC_002695_1_913290_p01	100	0	997
IMGVR_UViG_2778261415_000023|2778261415|2780026377	NC_002695_1_913290_p01	99.383	0	990
IMGVR_UViG_2778261420_000004|2778261420|2780051809	gb|CAA77936.1|ARO:3004039|Escherichia	99.091	1.47e-76	218
IMGVR_UViG_2778261421_000006|2778261421|2780055415	NC_002695_1_913273_p01	97.273	5.54e-75	214
IMGVR_UViG_2778261451_000007|2778261451|2780161253	gb|CAA77936.1|ARO:3004039|Escherichia	99.091	1.47e-76	218
IMGVR_UViG_2778261452_000006|2778261452|2780165971	gb|CAA77936.1|ARO:3004039|Escherichia	98.182	9.22e-76	216
IMGVR_UViG_2778261457_000003|2778261457|2780190289	(Bla)blaTEM-1D:AF188200:215-1075:861	100	0	591
IMGVR_UViG_2778261458_000008|2778261458|2780193312	gb|CAA77936.1|ARO:3004039|Escherichia	98.182	9.22e-76	216
IMGVR_UViG_2778261459_000008|2778261459|2780198843	gb|AAC76296.1|ARO:3000656|acrS	100	5.26e-168	457
IMGVR_UViG_2778261494_000031|2778261494|2780297583	NC_002695_1_913290_p01	100	0	997
IMGVR_UViG_2778261498_000009|2778261498|2780306872	gb|CAA77936.1|ARO:3004039|Escherichia	98.182	7.01e-76	216
IMGVR_UViG_2778261506_000009|2778261506|2780348153	gb|CAA77936.1|ARO:3004039|Escherichia	100	1.08e-76	218
IMGVR_UViG_2778261508_000010|2778261508|2780358688	gb|CAA77936.1|ARO:3004039|Escherichia	99.091	1.47e-76	218
IMGVR_UViG_2778261512_000006|2778261512|2780380149	gb|CAA77936.1|ARO:3004039|Escherichia	99.091	1.47e-76	218
IMGVR_UViG_2778261514_000015|2778261514|2780390202	gb|CAA77936.1|ARO:3004039|Escherichia	98.182	9.22e-76	216
IMGVR_UViG_2778261515_000019|2778261515|2780395037	gb|AAY32951.1|ARO:3002837|lnuC	98.171	1.99e-120	333
IMGVR_UViG_2778261526_000006|2778261526|2780439475	gb|CAA77936.1|ARO:3004039|Escherichia	99.091	1.47e-76	218
IMGVR_UViG_2778261532_000009|2778261532|2780469111	(Bla)blaTEM-128:AY359287:186-1046:861	99.65	0	589
IMGVR_UViG_2778261533_000006|2778261533|2780472525	gb|CAA77936.1|ARO:3004039|Escherichia	97.727	3.13e-26	88.2
IMGVR_UViG_2778261533_000006|2778261533|2780472526	gb|CAA77936.1|ARO:3004039|Escherichia	100	6.7e-44	133
IMGVR_UViG_2778261537_000020|2778261537|2780493545	gb|CAA77936.1|ARO:3004039|Escherichia	99.091	1.47e-76	218
IMGVR_UViG_2778261538_000001|2778261538|2780496140	gb|CAA77936.1|ARO:3004039|Escherichia	99.091	1.47e-76	218
IMGVR_UViG_2778261540_000003|2778261540|2780508253	(Bla)blaTEM-1D:AF188200:215-1075:861	100	0	591
IMGVR_UViG_2778261542_000001|2778261542|2780515732	gb|CAA77936.1|ARO:3004039|Escherichia	98.182	9.22e-76	216
IMGVR_UViG_2778261543_000011|2778261543|2780523648	gb|CAA77936.1|ARO:3004039|Escherichia	97.727	3.13e-26	88.2
IMGVR_UViG_2778261543_000011|2778261543|2780523649	gb|CAA77936.1|ARO:3004039|Escherichia	100	6.7e-44	133
IMGVR_UViG_2778261559_000024|2778261559|2780554056	NC_002695_1_913290_p01	99.383	0	990
IMGVR_UViG_2778261560_000008|2778261560|2780561605	gb|CAA77936.1|ARO:3004039|Escherichia	97.273	1.01e-74	213
IMGVR_UViG_2778261564_000009|2778261564|2780572159	gb|BAB38260.1|ARO:3000830|cpxA	100	0	926
IMGVR_UViG_2778261568_000004|2778261568|2780588850	gb|CAA77936.1|ARO:3004039|Escherichia	99.091	1.47e-76	218
IMGVR_UViG_2778261575_000001|2778261575|2780623716	gb|CAA77936.1|ARO:3004039|Escherichia	99.091	1.47e-76	218
IMGVR_UViG_2778261579_000011|2778261579|2780642226	gb|CAA77936.1|ARO:3004039|Escherichia	99.091	1.47e-76	218
IMGVR_UViG_2778261589_000022|2778261589|2780678856	NC_002695_1_913290_p01	99.383	0	990
IMGVR_UViG_2778261591_000020|2778261591|2780688773	NC_002695_1_913290_p01	99.383	0	990
IMGVR_UViG_2778261624_000006|2778261624|2780782975	gb|CAA77936.1|ARO:3004039|Escherichia	98.182	9.22e-76	216
IMGVR_UViG_2778261631_000006|2778261631|2780803042	gb|CAA77936.1|ARO:3004039|Escherichia	98.182	9.22e-76	216
IMGVR_UViG_2778261634_000010|2778261634|2780813477	gb|CAA77936.1|ARO:3004039|Escherichia	98.182	9.22e-76	216
IMGVR_UViG_2778261646_000017|2778261646|2780871083	NC_002695_1_913290_p01	99.383	0	990
IMGVR_UViG_2778261660_000017|2778261660|2780919374	NC_002695_1_913273_p01	100	6.57e-77	219
IMGVR_UViG_2778261660_000023|2778261660|2780918835	NC_002695_1_913290_p01	100	0	997
IMGVR_UViG_2778261661_000016|2778261661|2780924668	NC_002695_1_913273_p01	100	6.57e-77	219
IMGVR_UViG_2778261661_000025|2778261661|2780923880	NC_002695_1_913290_p01	100	0	997
IMGVR_UViG_2778261675_000006|2778261675|2780980143	gb|CAA77936.1|ARO:3004039|Escherichia	98.182	9.22e-76	216
IMGVR_UViG_2778261676_000008|2778261676|2780985237	gb|CAA77936.1|ARO:3004039|Escherichia	100	1.08e-76	218
IMGVR_UViG_2778261689_000002|2778261689|2781025563	gb|CAA77936.1|ARO:3004039|Escherichia	100	1.08e-76	218
IMGVR_UViG_2778261693_000003|2778261693|2781044801	gb|CAA77936.1|ARO:3004039|Escherichia	100	1.08e-76	218
IMGVR_UViG_2778261702_000014|2778261702|2781077906	NC_002695_1_913273_p01	100	6.57e-77	219
IMGVR_UViG_2778261702_000027|2778261702|2781077539	NC_002695_1_913290_p01	100	0	997
IMGVR_UViG_2778261703_000027|2778261703|2781082887	NC_002695_1_913273_p01	100	6.57e-77	219
IMGVR_UViG_2778261704_000038|2778261704|2781088845	NC_002695_1_913290_p01	100	0	997
IMGVR_UViG_2778261705_000032|2778261705|2781094392	NC_002695_1_913290_p01	100	0	997
IMGVR_UViG_2778261706_000014|2778261706|2781099953	NC_002695_1_913273_p01	100	6.57e-77	219
IMGVR_UViG_2778261706_000029|2778261706|2781099437	NC_002695_1_913290_p01	100	0	997
IMGVR_UViG_2778261707_000015|2778261707|2781105367	NC_002695_1_913273_p01	100	6.57e-77	219
IMGVR_UViG_2778261707_000025|2778261707|2781104478	NC_002695_1_913290_p01	100	0	997
IMGVR_UViG_2778261708_000030|2778261708|2781110522	NC_002695_1_913290_p01	100	0	997
IMGVR_UViG_2784132065_000005|2784132065|2784281341	(AGly)aac6-Ic:M94066:1554-1994:441	93.151	8.12e-101	281
IMGVR_UViG_2791354907_000001|2791354907|2791935747	DQ294299_gene_p01	99.061	0	1300
IMGVR_UViG_2791354907_000001|2791354907|2791935749	gb|CAM12479.1|ARO:3000567|tet(40)	97.291	0	782
IMGVR_UViG_2791355274_000001|2791355274|2793403049	(Tmt)dfrA14:GU726917:72-545:474	100	2.38e-119	329
IMGVR_UViG_2802429211_000001|2802429211|2804529402	gb|AHE40557.1|ARO:3002626|ANT(6)-Ia	100	0	585
IMGVR_UViG_2802429219_000007|2802429219|2804558202	gb|CAA77936.1|ARO:3004039|Escherichia	98.182	9.22e-76	216
IMGVR_UViG_2802429220_000021|2802429220|2804562100	gb|CAA77936.1|ARO:3004039|Escherichia	99.091	1.47e-76	218
IMGVR_UViG_2802429221_000015|2802429221|2804567272	gb|CAA77936.1|ARO:3004039|Escherichia	98.182	9.22e-76	216
IMGVR_UViG_2802429222_000003|2802429222|2804569352	gb|CAA77936.1|ARO:3004039|Escherichia	98.182	9.22e-76	216
IMGVR_UViG_2802429223_000001|2802429223|2804573086	NC_002695_1_913273_p01	100	6.57e-77	219
IMGVR_UViG_2802429226_000011|2802429226|2804590219	gb|CAA77936.1|ARO:3004039|Escherichia	98.182	9.22e-76	216
IMGVR_UViG_2802429228_000004|2802429228|2804597732	gb|CAA77936.1|ARO:3004039|Escherichia	99.091	1.47e-76	218
IMGVR_UViG_2802429229_000005|2802429229|2804601492	gb|CAA77936.1|ARO:3004039|Escherichia	98.182	9.22e-76	216
IMGVR_UViG_2802429230_000003|2802429230|2804606018	NC_002695_1_913273_p01	100	6.57e-77	219
IMGVR_UViG_2802429233_000002|2802429233|2804620549	gb|CAA77936.1|ARO:3004039|Escherichia	98.182	9.22e-76	216
IMGVR_UViG_2802429235_000003|2802429235|2804627040	NC_002695_1_913273_p01	100	6.57e-77	219
IMGVR_UViG_2802429240_000009|2802429240|2804648919	gb|CAA77936.1|ARO:3004039|Escherichia	98.182	9.22e-76	216
IMGVR_UViG_2802429241_000008|2802429241|2804653825	NC_002695_1_913273_p01	100	6.57e-77	219
IMGVR_UViG_2802429242_000006|2802429242|2804658993	NC_002695_1_913273_p01	100	6.57e-77	219
IMGVR_UViG_2802429243_000006|2802429243|2804664086	gb|CAA77936.1|ARO:3004039|Escherichia	98.182	9.22e-76	216
IMGVR_UViG_2802429244_000014|2802429244|2804666050	gb|CAA77936.1|ARO:3004039|Escherichia	98.182	9.22e-76	216
IMGVR_UViG_2802429248_000005|2802429248|2804686426	NC_002695_1_913273_p01	97.273	1.59e-74	213
IMGVR_UViG_2802429249_000008|2802429249|2804692536	gb|CAA77936.1|ARO:3004039|Escherichia	98.182	9.22e-76	216
IMGVR_UViG_2806310857_000004|2806310857|2807795662	gb|AAA23033.2|ARO:3000190|tetO	98.905	0	1305
IMGVR_UViG_2808606627_000001|2808606627|2810106943	gb|AAA23033.2|ARO:3000190|tetO	99.218	0	1311
IMGVR_UViG_2814123174_000003|2814123174|2815049916	gb|AAA23033.2|ARO:3000190|tetO	99.374	0	1312
IMGVR_UViG_2814123392_000001|2814123392|2815868112	gb|AAA23033.2|ARO:3000190|tetO	99.218	0	1311
IMGVR_UViG_2829703436_000006|2829703436|2829705101	NC_002695_1_913290_p01	100	0	997
IMGVR_UViG_2829703436_000007|2829703436|2829705114	NC_002695_1_913273_p01	100	6.57e-77	219
IMGVR_UViG_2831422761_000001|2831422761|2831422820	DQ294299_gene_p01	98.592	0	1293
IMGVR_UViG_2831422761_000001|2831422761|2831422822	gb|CAM12479.1|ARO:3000567|tet(40)	97.783	0	784
IMGVR_UViG_2834136368_000002|2834136368|2834137389	gb|AAA23033.2|ARO:3000190|tetO	99.374	0	1312
IMGVR_UViG_2834145289_000004|2834145289|2834146215	gb|AAA23033.2|ARO:3000190|tetO	99.374	0	1312
IMGVR_UViG_2834504417_000005|2834504417|2834504993	gb|CAA79727.1|ARO:3000191|tetQ	95.885	0	970
IMGVR_UViG_2834908352_000001|2834908352|2834908907	AY740681_1_gene5_p01	100	3.26e-160	437
IMGVR_UViG_2834908352_000001|2834908352|2834908915	(AGly)aphA15:Y18050:4758-5552:795	99.621	0	540
IMGVR_UViG_2837026988_000003|2837026988|2837027951	gb|AAA23033.2|ARO:3000190|tetO	99.374	0	1312
IMGVR_UViG_2839594473_000014|2839594473|2839596437	NC_002695_1_913273_p01	100	6.57e-77	219
IMGVR_UViG_2839594473_000015|2839594473|2839596450	NC_002695_1_913290_p01	100	0	997
IMGVR_UViG_2839610755_000020|2839610755|2839615940	NC_002695_1_913290_p01	100	0	997
IMGVR_UViG_2839610755_000021|2839610755|2839615953	NC_002695_1_913273_p01	100	6.57e-77	219
IMGVR_UViG_2840564304_000001|2840564304|2840564436	gb|AAL02176.1|ARO:3004669|emtA	90.909	0	646
IMGVR_UViG_2841023034_000003|2841023034|2841025619	(Bla)blaCTX-M-3:Y10278:1-876:876	100	0	594
IMGVR_UViG_2841023034_000003|2841023034|2841025621	(Bla)blaTEM-1D:AF188200:215-1075:861	100	0	591
IMGVR_UViG_2841770359_000003|2841770359|2841772711	X04388_gene_p01	99.844	0	1317
IMGVR_UViG_2843024892_000008|2843024892|2843026489	NC_002695_1_913273_p01	100	6.57e-77	219
IMGVR_UViG_2843024892_000009|2843024892|2843026502	NC_002695_1_913290_p01	100	0	997
IMGVR_UViG_2843386495_000001|2843386495|2843389672	gb|BAB20748.1|ARO:3002825|ErmY	95.045	3.01e-156	429
IMGVR_UViG_2843515694_000004|2843515694|2843518340	(Bla)blaCTX-M-3:Y10278:1-876:876	100	0	594
IMGVR_UViG_2843515694_000004|2843515694|2843518342	(Bla)blaTEM-1D:AF188200:215-1075:861	100	0	591
IMGVR_UViG_2843834578_000006|2843834578|2843837368	(Bla)blaROB-1:AF022114:303-1220:918	100	0	632
IMGVR_UViG_2843846522_000001|2843846522|2843846834	gb|AEA37904.1|ARO:3003112|lsaC	90.447	0	895
IMGVR_UViG_2844091989_000001|2844091989|2844093413	gb|AAA23033.2|ARO:3000190|tetO	100	5.48e-97	288
IMGVR_UViG_2844369829_000001|2844369829|2844370977	(AGly)aadE-Pp:HE577054:1299623-1300477:855	94.186	1.32e-57	174
IMGVR_UViG_2844369829_000001|2844369829|2844370978	(AGly)aadE-Pp:HE577054:1299623-1300477:855	91.667	5.92e-109	308
IMGVR_UViG_2844375021_000001|2844375021|2844376270	(AGly)aadE-Pp:HE577054:1299623-1300477:855	98.592	0	582
IMGVR_UViG_2844443253_000006|2844443253|2844447541	NC_002695_1_913290_p01	99.177	0	989
IMGVR_UViG_2847713815_000002|2847713815|2847717144	(AGly)aac6-Ic:M94066:1554-1994:441	98.63	7.09e-108	299
IMGVR_UViG_2847832212_000004|2847832212|2847836859	(Bla)blaSHV-12:FJ685654:24-860:837	100	0	582
IMGVR_UViG_2847832212_000004|2847832212|2847836863	(Flq)qnrB10:DQ631414:1-681:681	99.115	2.02e-168	459
IMGVR_UViG_2847832212_000004|2847832212|2847836866	AY034847_1_gene1_p01	100	0	595
IMGVR_UViG_2848483936_000001|2848483936|2848485270	X04388_gene_p01	99.531	0	1313
IMGVR_UViG_2849557182_000001|2849557182|2849559190	gb|AAA23033.2|ARO:3000190|tetO	98.592	0	1301
IMGVR_UViG_2850054899_000002|2850054899|2850055847	AJ222769_gene_p01	98.748	0	1301
IMGVR_UViG_2850773344_000007|2850773344|2850775640	NC_002695_1_913290_p01	99.177	0	989
IMGVR_UViG_2850784384_000005|2850784384|2850787767	NC_002695_1_913290_p01	99.177	0	989
IMGVR_UViG_2850802633_000005|2850802633|2850804102	NC_002695_1_913290_p01	99.177	0	989
IMGVR_UViG_2851089224_000001|2851089224|2851092181	(AGly)aac6-Ic:M94066:1554-1994:441	98.63	7.09e-108	299
IMGVR_UViG_2851119610_000002|2851119610|2851121532	(AGly)aac6-Ic:M94066:1554-1994:441	98.63	7.09e-108	299
IMGVR_UViG_2851453726_000002|2851453726|2851459571	(AGly)aac6-Ib:M21682:380-985:606	100	2.16e-152	416
IMGVR_UViG_2851453726_000002|2851453726|2851459572	(AGly)aadA1-pm:JQ690540:7968-8798:831	98.571	8.46e-43	136
IMGVR_UViG_2851944044_000008|2851944044|2851947755	gb|CAA77936.1|ARO:3004039|Escherichia	100	4.08e-42	129
IMGVR_UViG_2854222423_000001|2854222423|2854225733	gb|CAM12479.1|ARO:3000567|tet(40)	99.507	0	801
IMGVR_UViG_2854381245_000003|2854381245|2854381989	(AGly)aac6-Aph2:M13771:304-1743:1440	100	6.66e-86	254
IMGVR_UViG_2854381245_000003|2854381245|2854382067	(AGly)aac6-Aph2:M13771:304-1743:1440	99.403	0	681
IMGVR_UViG_2854555202_000001|2854555202|2854558228	gb|AAA23033.2|ARO:3000190|tetO	99.374	0	1312
IMGVR_UViG_2854651851_000001|2854651851|2854652228	gb|AEA37904.1|ARO:3003112|lsaC	90.244	0	895
IMGVR_UViG_2858140554_000001|2858140554|2858141345	gb|AEA37904.1|ARO:3003112|lsaC	90.65	0	899
IMGVR_UViG_2858143342_000001|2858143342|2858143363	gb|AEA37904.1|ARO:3003112|lsaC	90.65	0	899
IMGVR_UViG_2859321251_000004|2859321251|2859325088	(AGly)aac6-Ic:M94066:1554-1994:441	93.836	1.87e-101	283
IMGVR_UViG_2859347099_000001|2859347099|2859349181	(AGly)aac6-Ic:M94066:1554-1994:441	98.63	7.09e-108	299
IMGVR_UViG_2859357006_000001|2859357006|2859358627	(AGly)aac6-Ic:M94066:1554-1994:441	100	4.41e-109	302
IMGVR_UViG_2859367053_000002|2859367053|2859367937	(AGly)aac6-Ic:M94066:1554-1994:441	98.63	7.09e-108	299
IMGVR_UViG_2859657292_000001|2859657292|2859662002	(Bla)blaTEM-1D:AF188200:215-1075:861	100	0	591
IMGVR_UViG_2859788636_000005|2859788636|2859791543	NC_002695_1_913290_p01	99.177	0	989
IMGVR_UViG_2859793810_000005|2859793810|2859795234	NC_002695_1_913290_p01	99.177	0	989
IMGVR_UViG_2859799533_000004|2859799533|2859800869	NC_002695_1_913290_p01	99.383	0	990
IMGVR_UViG_2859810971_000005|2859810971|2859813791	NC_002695_1_913290_p01	99.177	0	989
IMGVR_UViG_2859821903_000003|2859821903|2859825118	NC_002695_1_913290_p01	99.383	0	990
IMGVR_UViG_2859827302_000006|2859827302|2859831547	NC_002695_1_913290_p01	99.383	0	990
IMGVR_UViG_2860415996_000002|2860415996|2860418012	(AGly)aph(3'')-III:V01547:535-1329:795	100	0	536
IMGVR_UViG_2860415996_000002|2860415996|2860418013	(AGly)sat4A:X92945:38870-39412:543	100	8.25e-136	373
IMGVR_UViG_2860415996_000002|2860415996|2860418014	(AGly)ant6-Ia:AF330699:22-930:909	100	0	623
IMGVR_UViG_2860415996_000002|2860415996|2860418020	gi|428160746|ref|YP_007078965_1|	99.592	0	497
IMGVR_UViG_2861074659_000001|2861074659|2861075257	gb|CAA77936.1|ARO:3004039|Escherichia	100	1.08e-76	218
IMGVR_UViG_2861079508_000006|2861079508|2861083052	gb|CAA77936.1|ARO:3004039|Escherichia	100	1.08e-76	218
IMGVR_UViG_2861598655_000001|2861598655|2861598897	gb|AAL73129.1|ARO:3000616|mel	90.37	0	719
IMGVR_UViG_2862962057_000001|2862962057|2862963206	gb|AEA37904.1|ARO:3003112|lsaC	90.041	0	890
IMGVR_UViG_2868211830_000002|2868211830|2868212526	(Bla)aci1:AJ007350:240-1094:855	99.648	0	587
IMGVR_UViG_2868698139_000002|2868698139|2868698729	(MLS)msr(D):AF274302:2462-3925:1464	100	0	989
IMGVR_UViG_2868698139_000002|2868698139|2868698731	gb|AAL73129.1|ARO:3000616|mel	92.593	2.88e-164	457
IMGVR_UViG_2868698139_000002|2868698139|2868698795	gb|CAQ49384.1|ARO:3000186|tetM	98.279	0	1301
IMGVR_UViG_2868698139_000002|2868698139|2868698796	(Tet)tetL:FN435329:1-1377:1377	98.891	0	881
IMGVR_UViG_2869530470_000004|2869530470|2869534396	(AGly)aac6-Ic:M94066:1554-1994:441	97.945	6.3e-107	297
IMGVR_UViG_2869855973_000001|2869855973|2869861173	(Bla)blaTEM-1D:AF188200:215-1075:861	100	0	591
IMGVR_UViG_2869936548_000003|2869936548|2869937170	NC_002695_1_913290_p01	99.177	0	989
IMGVR_UViG_2870287381_000002|2870287381|2870289070	(Fcyn)FosB2:NC_012581.1:459871-460290:420	100	1.62e-104	290
IMGVR_UViG_2870464427_000003|2870464427|2870465791	gb|CAA77936.1|ARO:3004039|Escherichia	99.091	1.47e-76	218
IMGVR_UViG_2870469529_000005|2870469529|2870474107	NC_002695_1_913273_p01	98.182	1.73e-76	218
IMGVR_UViG_2872164251_000008|2872164251|2872166538	NC_002695_1_913290_p01	99.177	0	989
IMGVR_UViG_2872169409_000007|2872169409|2872172709	NC_002695_1_913290_p01	99.177	0	989
IMGVR_UViG_2872185964_000004|2872185964|2872187333	NC_002695_1_913290_p01	99.383	0	990
IMGVR_UViG_2872192773_000006|2872192773|2872196275	NC_002695_1_913290_p01	99.177	0	989
IMGVR_UViG_2872198387_000004|2872198387|2872199738	NC_002695_1_913290_p01	99.177	0	989
IMGVR_UViG_2872494556_000003|2872494556|2872498714	(Fcyn)FosB2:NC_012581.1:459871-460290:420	100	1.62e-104	290
IMGVR_UViG_2872693482_000001|2872693482|2872694746	NC_002695_1_913290_p01	99.177	0	988
IMGVR_UViG_2872709279_000001|2872709279|2872709863	gb|CAA77936.1|ARO:3004039|Escherichia	100	1.08e-76	218
IMGVR_UViG_2872713996_000005|2872713996|2872715553	gb|BAE15963.1|ARO:3002868|dfrG	100	3.61e-123	340
IMGVR_UViG_2874469624_000005|2874469624|2874473341	(AGly)aac6-Ic:M94066:1554-1994:441	98.63	7.09e-108	299
IMGVR_UViG_2874915312_000004|2874915312|2874917778	NC_002695_1_913290_p01	98.971	0	988
IMGVR_UViG_2874951433_000006|2874951433|2874954201	NC_002695_1_913290_p01	99.177	0	989
IMGVR_UViG_2874962485_000006|2874962485|2874965631	NC_002695_1_913290_p01	99.177	0	989
IMGVR_UViG_2875679054_000001|2875679054|2875679640	gb|CAA77936.1|ARO:3004039|Escherichia	100	1.08e-76	218
IMGVR_UViG_2875683775_000006|2875683775|2875685386	gb|CAA77936.1|ARO:3004039|Escherichia	97.273	8.66e-75	213
IMGVR_UViG_2875688457_000001|2875688457|2875689044	gb|CAA77936.1|ARO:3004039|Escherichia	100	1.08e-76	218
IMGVR_UViG_2875693199_000001|2875693199|2875693785	gb|CAA77936.1|ARO:3004039|Escherichia	100	1.08e-76	218
IMGVR_UViG_2875703104_000002|2875703104|2875703652	NC_002695_1_915420_p01	99.239	0	773
IMGVR_UViG_2875713109_000007|2875713109|2875717162	gb|CAA77936.1|ARO:3004039|Escherichia	97.727	3.13e-26	88.2
IMGVR_UViG_2875713109_000007|2875713109|2875717163	gb|CAA77936.1|ARO:3004039|Escherichia	100	6.7e-44	133
IMGVR_UViG_2875718163_000001|2875718163|2875718873	gb|CAA77936.1|ARO:3004039|Escherichia	100	1.08e-76	218
IMGVR_UViG_2876002861_000002|2876002861|2876004290	gi|182684293|ref|YP_001836040_1|	99.184	0	496
IMGVR_UViG_2876038466_000001|2876038466|2876040610	gi|428160746|ref|YP_007078965_1|	99.592	0	496
IMGVR_UViG_2877239950_000005|2877239950|2877241524	NC_002695_1_913290_p01	99.177	0	989
IMGVR_UViG_2877263951_000004|2877263951|2877265680	NC_002695_1_913290_p01	99.177	0	989
IMGVR_UViG_2877269240_000009|2877269240|2877274094	NC_002695_1_913290_p01	99.177	0	989
IMGVR_UViG_2877274432_000009|2877274432|2877278417	NC_002695_1_913290_p01	99.177	0	989
IMGVR_UViG_2877594009_000001|2877594009|2877597984	gb|ACB05808.1|ARO:3003109|msrE	100	0	1000
IMGVR_UViG_2877594009_000001|2877594009|2877597985	gb|ABI20451.1|ARO:3003741|mphE	100	0	600
IMGVR_UViG_2877594009_000001|2877594009|2877597986	(Phe)catB4:EU935739:59054-59602:549	100	1.64e-20	77.8
IMGVR_UViG_2877962823_000007|2877962823|2877966103	NC_002695_1_913273_p01	100	6.57e-77	219
IMGVR_UViG_2877962823_000008|2877962823|2877966116	NC_002695_1_913290_p01	100	0	997
IMGVR_UViG_2877982868_000008|2877982868|2877985261	NC_002695_1_913273_p01	100	6.57e-77	219
IMGVR_UViG_2877982868_000009|2877982868|2877985274	NC_002695_1_913290_p01	100	0	997
IMGVR_UViG_2878492970_000002|2878492970|2878495755	gb|AAA23033.2|ARO:3000190|tetO	98.748	0	1305
IMGVR_UViG_2878972309_000005|2878972309|2878975515	(AGly)aac6-Ic:M94066:1554-1994:441	97.26	6.97e-106	294
IMGVR_UViG_2879731240_000006|2879731240|2879734877	NC_002695_1_913290_p01	99.177	0	989
IMGVR_UViG_2879736954_000008|2879736954|2879741281	NC_002695_1_913290_p01	99.177	0	989
IMGVR_UViG_2879748301_000006|2879748301|2879750541	NC_002695_1_913290_p01	99.177	0	989
IMGVR_UViG_2879754190_000004|2879754190|2879757088	NC_002695_1_913290_p01	99.177	0	989
IMGVR_UViG_2879765931_000008|2879765931|2879770655	NC_002695_1_913290_p01	99.177	0	989
IMGVR_UViG_2879770953_000007|2879770953|2879774345	NC_002695_1_913290_p01	99.177	0	989
IMGVR_UViG_2880366365_000006|2880366365|2880370339	gb|CAA77936.1|ARO:3004039|Escherichia	98.182	9.22e-76	216
IMGVR_UViG_2880366365_000013|2880366365|2880371843	NC_002695_1_913273_p01	100	6.57e-77	219
IMGVR_UViG_2880366365_000014|2880366365|2880371856	NC_002695_1_913290_p01	100	0	997
IMGVR_UViG_2880372215_000006|2880372215|2880375501	NC_002695_1_913273_p01	100	6.57e-77	219
IMGVR_UViG_2880372215_000007|2880372215|2880375514	NC_002695_1_913290_p01	100	0	997
IMGVR_UViG_2880378312_000008|2880378312|2880381588	NC_002695_1_913273_p01	100	6.57e-77	219
IMGVR_UViG_2880378312_000009|2880378312|2880381601	NC_002695_1_913290_p01	100	0	997
IMGVR_UViG_2880395615_000005|2880395615|2880399301	gb|CAA77936.1|ARO:3004039|Escherichia	98.182	9.22e-76	216
IMGVR_UViG_2880395615_000007|2880395615|2880400059	NC_002695_1_913290_p01	99.588	0	992
IMGVR_UViG_2880401242_000007|2880401242|2880404975	gb|CAA77936.1|ARO:3004039|Escherichia	100	4.08e-42	129
IMGVR_UViG_2880418223_000005|2880418223|2880420439	(AGly)aac6-Aph2:M13771:304-1743:1440	99.791	0	966
IMGVR_UViG_2880418223_000005|2880418223|2880420445	(AGly)aph(3'')-III:V01547:535-1329:795	100	0	536
IMGVR_UViG_2880418223_000005|2880418223|2880420446	(AGly)sat4A:X92945:38870-39412:543	100	5.19e-53	159
IMGVR_UViG_2880418223_000005|2880418223|2880420447	(AGly)ant6-Ia:AF330699:22-930:909	100	3.23e-148	409
IMGVR_UViG_2880434808_000005|2880434808|2880436369	gb|BAE15963.1|ARO:3002868|dfrG	100	7.38e-117	323
IMGVR_UViG_2880437778_000005|2880437778|2880439338	gb|BAE15963.1|ARO:3002868|dfrG	100	3.61e-123	340
IMGVR_UViG_2880440750_000005|2880440750|2880442310	gb|BAE15963.1|ARO:3002868|dfrG	100	3.61e-123	340
IMGVR_UViG_2882234885_000002|2882234885|2882237061	AJ222769_gene_p01	99.687	0	1309
IMGVR_UViG_2884398328_000004|2884398328|2884400476	(Bla)blaCTX-M-3:Y10278:1-876:876	100	0	594
IMGVR_UViG_2884859028_000001|2884859028|2884860810	gb|AAL73129.1|ARO:3000616|mel	95.062	0	751
IMGVR_UViG_2885037635_000001|2885037635|2885038150	gi|190410481|ref|YP_001965484_1|	100	0	593
IMGVR_UViG_2886169441_000007|2886169441|2886174603	AY995206_gene_p01	100	0	593
IMGVR_UViG_2896607866_000009|2896607866|2896611389	NC_002695_1_913290_p01	99.177	0	989
IMGVR_UViG_2897352509_000005|2897352509|2897354086	NC_002695_1_913290_p01	99.383	0	990
IMGVR_UViG_2897352509_000006|2897352509|2897354099	gb|CAA77936.1|ARO:3004039|Escherichia	99.091	1.47e-76	218
IMGVR_UViG_2897363930_000007|2897363930|2897368818	gb|CAA77936.1|ARO:3004039|Escherichia	100	4.08e-42	129
IMGVR_UViG_2897375277_000002|2897375277|2897375387	NC_002695_1_913273_p01	97.273	5.54e-75	214
IMGVR_UViG_2897380806_000005|2897380806|2897382357	gb|BAE15963.1|ARO:3002868|dfrG	100	3.61e-123	340
IMGVR_UViG_2897383762_000005|2897383762|2897385321	gb|BAE15963.1|ARO:3002868|dfrG	100	3.61e-123	340
IMGVR_UViG_2898646335_000009|2898646335|2898649135	(AGly)spw:NG_048075:101-910:810	100	0	545
IMGVR_UViG_2898646335_000009|2898646335|2898649137	gb|AHE40557.1|ARO:3002626|ANT(6)-Ia	100	0	585
IMGVR_UViG_2899686094_000001|2899686094|2899687856	gb|CAA79727.1|ARO:3000191|tetQ	96.412	0	1281
IMGVR_UViG_2901283257_000003|2901283257|2901283516	(Tet)tetL:FN435329:1-1377:1377	100	0	905
IMGVR_UViG_2901283257_000003|2901283257|2901283539	gb|BAB20748.1|ARO:3002825|ErmY	94.262	2.17e-170	466
IMGVR_UViG_2901966883_000003|2901966883|2901967638	(Tet)tetM:DQ534550:1451-3370:1920	99.218	0	1309
IMGVR_UViG_2901966883_000003|2901966883|2901967639	(Tet)tetL:FN435329:1-1377:1377	98.908	0	896
IMGVR_UViG_2901973745_000002|2901973745|2901974249	(Tet)tetL:FN435329:1-1377:1377	98.908	0	896
IMGVR_UViG_2901973745_000002|2901973745|2901974250	(Tet)tetM:DQ534550:1451-3370:1920	99.218	0	1309
IMGVR_UViG_2903600028_000005|2903600028|2903604171	(AGly)aac6-Ic:M94066:1554-1994:441	98.63	7.09e-108	299
IMGVR_UViG_2903653183_000003|2903653183|2903657228	(AGly)aac6-Ic:M94066:1554-1994:441	98.63	7.09e-108	299
IMGVR_UViG_2904399447_000014|2904399447|2904404717	(Phe)catB4:EU935739:59054-59602:549	100	1.7e-20	79.7
IMGVR_UViG_2905318401_000002|2905318401|2905318694	(Tet)tetM:DQ534550:1451-3370:1920	99.218	0	1309
IMGVR_UViG_2905318401_000002|2905318401|2905318695	(Tet)tetL:FN435329:1-1377:1377	98.908	0	896
IMGVR_UViG_2905444465_000001|2905444465|2905447478	(Gly)vanA-G:AY271782:157-606:450	95.556	7.55e-93	268
IMGVR_UViG_2905444465_000001|2905444465|2905447489	gb|CAM12479.1|ARO:3000567|tet(40)	99.507	0	801
IMGVR_UViG_2905444465_000001|2905444465|2905447490	gb|AAA23033.2|ARO:3000190|tetO	98.748	0	1305
IMGVR_UViG_2905444465_000001|2905444465|2905447496	gb|AAB51421.1|ARO:3002686|catP	100	3.24e-160	437
IMGVR_UViG_2906465532_000005|2906465532|2906469190	(AGly)aac6-Ic:M94066:1554-1994:441	100	4.41e-109	302
IMGVR_UViG_2906500458_000002|2906500458|2906500865	(AGly)aac6-Ic:M94066:1554-1994:441	93.151	1.05e-100	281
[truncated: 636 more rows]

## Sheet: Supplementary Table S6
Table S6 shows taxonomy, environment and host of viruses that presented at least 1 ARG (bs≥70, id≥90%) from IMG/VR v4
Viral taxonomy				Environment
r__Duplodnaviria;k__Heunggongvirae;p__Uroviricota;c__Caudoviricetes;;;;	2431			Unknown	909
r__Duplodnaviria;k__Heunggongvirae;p__Uroviricota;c__Caudoviricetes;;;g__Punavirus;	3			Engineered;Bioreactor;Aerobic;Unclassified	1
r__Duplodnaviria;k__Heunggongvirae;p__Uroviricota;c__Caudoviricetes;;;g__Traversvirus;	4			Engineered;Bioreactor;Anaerobic;Digestate	14
r__Duplodnaviria;k__Heunggongvirae;p__Uroviricota;c__Caudoviricetes;;;g__Triavirus;	13			Engineered;Bioreactor;Anaerobic;Sludge	10
r__Duplodnaviria;k__Heunggongvirae;p__Uroviricota;c__Caudoviricetes;;;g__Wbetavirus;	1			Engineered;Bioreactor;Anaerobic;Unclassified	42
r__Duplodnaviria;k__Heunggongvirae;p__Uroviricota;c__Caudoviricetes;;f__Herelleviridae;;	1			Engineered;Bioreactor;DHS reactor;Wastewater	3
r__Monodnaviria;k__Loebvirae;p__Hofneiviricota;c__Faserviricetes;o__Tubulavirales;;;	1			Engineered;Bioreactor;EBPR (Enhanced biological phosphorus removal);Anaerobic-Aerobic	1
r__Monodnaviria;k__Loebvirae;p__Hofneiviricota;c__Faserviricetes;o__Tubulavirales;f__Inoviridae;;	4			Engineered;Bioreactor;Semi-continuous;Anaerobic	3
r__Monodnaviria;k__Loebvirae;p__Hofneiviricota;c__Faserviricetes;o__Tubulavirales;f__Inoviridae;g__Inovirus;	1			Engineered;Bioreactor;Unclassified;Unclassified	6
r__Varidnaviria;k__Bamfordvirae;p__Nucleocytoviricota;c__Pokkesviricetes;o__Chitovirales;f__Poxviridae;;s__Diachasmimorpha entomopoxvirus	1			Engineered;Bioremediation;Persistent organic pollutants (POP);Polycyclic aromatic hydrocarbons	1
	2460			Engineered;Biotransformation;Unclassified;Unclassified	1
Host identification				Engineered;Built environment;City;Subway	9
Unclassified	60			Engineered;Food production;Meat products;Unclassified	4
d__Bacteria;p__Actinobacteriota;;;;;	2			Engineered;Food production;Unclassified;Unclassified	17
d__Bacteria;p__Actinobacteriota;c__Actinomycetia;o__Actinomycetales;f__Actinomycetaceae;g__Gleimia;s__Gleimia europaea_A	1			Engineered;Lab enrichment;Defined media;Aerobic media	1
d__Bacteria;p__Actinobacteriota;c__Actinomycetia;o__Actinomycetales;f__Actinomycetaceae;g__Mobiluncus;s__Mobiluncus curtisii	2			Engineered;Lab enrichment;Defined media;Anaerobic media	2
d__Bacteria;p__Actinobacteriota;c__Actinomycetia;o__Actinomycetales;f__Actinomycetaceae;g__Mobiluncus;s__Mobiluncus mulieris	2			Engineered;Lab synthesis;Unclassified;Unclassified	10
d__Bacteria;p__Actinobacteriota;c__Actinomycetia;o__Actinomycetales;f__Bifidobacteriaceae;g__Bifidobacterium;s__Bifidobacterium leopoldii	1			Engineered;Laboratory developed;Genetically modified;Unclassified	4
d__Bacteria;p__Actinobacteriota;c__Actinomycetia;o__Actinomycetales;f__Bifidobacteriaceae;g__Bifidobacterium;s__Bifidobacterium piotii	1			Engineered;Modeled;Simulated communities (microbial mixture);Unclassified	3
d__Bacteria;p__Actinobacteriota;c__Actinomycetia;o__Actinomycetales;f__Bifidobacteriaceae;g__Bifidobacterium;s__Bifidobacterium vaginale	4			Engineered;Solid waste;Animal waste;Unclassified	1
d__Bacteria;p__Actinobacteriota;c__Actinomycetia;o__Actinomycetales;f__Bifidobacteriaceae;g__Bifidobacterium;s__Bifidobacterium vaginale_H	1			Engineered;Solid waste;Landfill;Unclassified	2
d__Bacteria;p__Actinobacteriota;c__Actinomycetia;o__Mycobacteriales;f__Mycobacteriaceae;g__Corynebacterium;	2			Engineered;Unclassified;Unclassified;Unclassified	1
d__Bacteria;p__Actinobacteriota;c__Coriobacteriia;o__Coriobacteriales;f__Atopobiaceae;;	1			Engineered;Wastewater;Activated Sludge;Unclassified	3
d__Bacteria;p__Actinobacteriota;c__Coriobacteriia;o__Coriobacteriales;f__Atopobiaceae;g__Thermophilibacter;s__Thermophilibacter sp012027725	1			Engineered;Wastewater;Industrial wastewater;Unclassified	2
d__Bacteria;p__Actinobacteriota;c__Coriobacteriia;o__Coriobacteriales;f__Coriobacteriaceae;g__Collinsella;	1			Engineered;Wastewater;Nutrient removal;Dissolved organics (anaerobic)	2
d__Bacteria;p__Bacteroidota;c__Bacteroidia;o__Bacteroidales;;;	20			Engineered;Wastewater;Sewage;Unclassified	2
d__Bacteria;p__Bacteroidota;c__Bacteroidia;o__Bacteroidales;f__Bacteroidaceae;;	9			Engineered;WWTP;Wastewater;Unclassified	5
d__Bacteria;p__Bacteroidota;c__Bacteroidia;o__Bacteroidales;f__Bacteroidaceae;g__Bacteroides;	3			Environmental;Aquatic;Freshwater;Ice	1
d__Bacteria;p__Bacteroidota;c__Bacteroidia;o__Bacteroidales;f__Bacteroidaceae;g__Bacteroides;s__Bacteroides fragilis	1			Environmental;Aquatic;Freshwater;Unclassified	1
d__Bacteria;p__Bacteroidota;c__Bacteroidia;o__Bacteroidales;f__Bacteroidaceae;g__Prevotella;	3			Environmental;Aquatic;Marine;Deep subsurface	2
d__Bacteria;p__Bacteroidota;c__Bacteroidia;o__Bacteroidales;f__Porphyromonadaceae;;	1			Environmental;Aquatic;Marine;Hydrothermal vents	1
d__Bacteria;p__Bacteroidota;c__Bacteroidia;o__Bacteroidales;f__Porphyromonadaceae;g__Porphyromonas;s__Porphyromonas uenonis_A	1			Environmental;Aquatic;Marine;Intertidal zone	3
d__Bacteria;p__Bacteroidota;c__Bacteroidia;o__Bacteroidales;f__Porphyromonadaceae;g__Porphyromonas_A;s__Porphyromonas_A levii	1			Environmental;Aquatic;Marine;Unclassified	2
d__Bacteria;p__Bacteroidota;c__Bacteroidia;o__Bacteroidales;f__Rikenellaceae;;	1			Environmental;Aquatic;Non-marine Saline and Alkaline;Saline	1
d__Bacteria;p__Bacteroidota;c__Bacteroidia;o__Bacteroidales;f__Rikenellaceae;g__Alistipes;s__Alistipes shahii	1			Environmental;Terrestrial;Agricultural field;Unclassified	2
d__Bacteria;p__Bacteroidota;c__Bacteroidia;o__Bacteroidales;f__Tannerellaceae;g__Parabacteroides;	2			Environmental;Terrestrial;Soil;Sand	2
d__Bacteria;p__Bacteroidota;c__Bacteroidia;o__Bacteroidales;f__Tannerellaceae;g__Parabacteroides;s__Parabacteroides distasonis	9			Environmental;Terrestrial;Soil;Temperate forest	1
d__Bacteria;p__Campylobacterota;c__Campylobacteria;o__Campylobacterales;f__Campylobacteraceae;g__Campylobacter_D;s__Campylobacter_D coli	2			Environmental;Terrestrial;Soil;Unclassified	7
d__Bacteria;p__Campylobacterota;c__Campylobacteria;o__Campylobacterales;f__Campylobacteraceae;g__Campylobacter_D;s__Campylobacter_D jejuni	4			Environmental;Terrestrial;Unclassified;Unclassified	2
d__Bacteria;p__Cyanobacteria;c__Vampirovibrionia;o__Gastranaerophilales;f__Gastranaerophilaceae;;	2			Environmental;Unclassified;Unclassified;Unclassified	3
d__Bacteria;p__Desulfobacterota;;;;;	1			Host-associated;Arthropoda: Insects;Unclassified;Unclassified	1
d__Bacteria;p__Desulfobacterota;c__Desulfuromonadia;o__Geobacterales;f__Geobacteraceae;g__Geobacter;s__Geobacter anodireducens	1			Host-associated;Arthropoda: Insects;Whole body;Unclassified	1
d__Bacteria;p__Desulfobacterota_I;c__Desulfovibrionia;o__Desulfovibrionales;f__Desulfovibrionaceae;g__Bilophila;	1			Host-associated;Birds;Circulatory system;Unclassified	2
d__Bacteria;p__Fibrobacterota;c__Fibrobacteria;o__Fibrobacterales;f__Fibrobacteraceae;g__Fibrobacter;	1			Host-associated;Birds;Digestive system;Biliary tract	1
d__Bacteria;p__Fibrobacterota;c__Fibrobacteria;o__Fibrobacterales;f__Fibrobacteraceae;g__Fibrobacter;s__Fibrobacter sp900142465	1			Host-associated;Birds;Digestive system;Large intestine	10
d__Bacteria;p__Fibrobacterota;c__Fibrobacteria;o__Fibrobacterales;f__Fibrobacteraceae;g__Fibrobacter;s__Fibrobacter sp900142495	1			Host-associated;Birds;Digestive system;Unclassified	1
d__Bacteria;p__Firmicutes;;;;;	24			Host-associated;Birds;Unclassified;Unclassified	4
d__Bacteria;p__Firmicutes;c__Bacilli;;;;	1			Host-associated;Fish;Digestive system;Intestine	1
d__Bacteria;p__Firmicutes;c__Bacilli;o__Acholeplasmatales;f__Acholeplasmataceae;g__Acholeplasma_A;s__Acholeplasma_A axanthum	2			Host-associated;Fungi;Mycelium;Unclassified	1
d__Bacteria;p__Firmicutes;c__Bacilli;o__Bacillales;f__Bacillaceae_G;;	1			Host-associated;Human;Circulatory system;Blood	16
d__Bacteria;p__Firmicutes;c__Bacilli;o__Bacillales;f__Bacillaceae_G;g__Bacillus_A;s__Bacillus_A anthracis	118			Host-associated;Human;Digestive system;Large intestine	386
d__Bacteria;p__Firmicutes;c__Bacilli;o__Bacillales;f__Bacillaceae_G;g__Bacillus_A;s__Bacillus_A bombysepticus	1			Host-associated;Human;Digestive system;Oral cavity	6
d__Bacteria;p__Firmicutes;c__Bacilli;o__Bacillales;f__Bacillaceae_G;g__Bacillus_A;s__Bacillus_A paranthracis	1			Host-associated;Human;Digestive system;Unclassified	5
d__Bacteria;p__Firmicutes;c__Bacilli;o__Bacillales_B;f__Bacillaceae_C;g__Siminovitchia;	1			Host-associated;Human;Reproductive system;Vagina	4
d__Bacteria;p__Firmicutes;c__Bacilli;o__Bacillales_D;f__Amphibacillaceae;g__LJ137;s__LJ137 sp003730295	1			Host-associated;Human;Respiratory system;Sputum	3
d__Bacteria;p__Firmicutes;c__Bacilli;o__Bacillales_D;f__Amphibacillaceae;g__Virgibacillus;s__Virgibacillus sp016919725	1			Host-associated;Human;Unclassified;Unclassified	420
d__Bacteria;p__Firmicutes;c__Bacilli;o__Culicoidibacterales;f__ZOR0006;g__ZOR0006;s__ZOR0006 sp000798955	1			Host-associated;Mammals: Human;Circulatory system;Blood	3
d__Bacteria;p__Firmicutes;c__Bacilli;o__Erysipelotrichales;f__Erysipelotrichaceae;g__Bulleidia;s__Bulleidia intestinalis	1			Host-associated;Mammals: Human;Circulatory system;Heart	2
d__Bacteria;p__Firmicutes;c__Bacilli;o__Erysipelotrichales;f__Erysipelotrichaceae;g__Catenisphaera;s__Catenisphaera adipataccumulans	1			Host-associated;Mammals: Human;Digestive system;Large intestine	124
d__Bacteria;p__Firmicutes;c__Bacilli;o__Lactobacillales;f__Carnobacteriaceae;g__Allofustis;s__Allofustis seminis	1			Host-associated;Mammals: Human;Digestive system;Oral cavity	1
d__Bacteria;p__Firmicutes;c__Bacilli;o__Lactobacillales;f__Enterococcaceae;g__Enterococcus;s__Enterococcus faecalis	3			Host-associated;Mammals: Human;Digestive system;Pharynx/Throat	1
d__Bacteria;p__Firmicutes;c__Bacilli;o__Lactobacillales;f__Enterococcaceae;g__Enterococcus_B;s__Enterococcus_B faecium	3			Host-associated;Mammals: Human;Integumentary system;Skin	8
d__Bacteria;p__Firmicutes;c__Bacilli;o__Lactobacillales;f__Lactobacillaceae;g__Ligilactobacillus;s__Ligilactobacillus salivarius	3			Host-associated;Mammals: Human;Nervous system;Subarachnoid space	1
d__Bacteria;p__Firmicutes;c__Bacilli;o__Lactobacillales;f__Listeriaceae;g__Listeria;s__Listeria monocytogenes_B	1			Host-associated;Mammals: Human;Reproductive system;Unclassified	1
d__Bacteria;p__Firmicutes;c__Bacilli;o__Lactobacillales;f__Streptococcaceae;;	3			Host-associated;Mammals: Human;Reproductive system;Vagina	2
d__Bacteria;p__Firmicutes;c__Bacilli;o__Lactobacillales;f__Streptococcaceae;g__Streptococcus;	6			Host-associated;Mammals: Human;Respiratory system;Nasal cavity	1
d__Bacteria;p__Firmicutes;c__Bacilli;o__Lactobacillales;f__Streptococcaceae;g__Streptococcus;s__Streptococcus agalactiae	24			Host-associated;Mammals: Human;Respiratory system;Sputum/Phlegm	1
d__Bacteria;p__Firmicutes;c__Bacilli;o__Lactobacillales;f__Streptococcaceae;g__Streptococcus;s__Streptococcus pasteurianus	1			Host-associated;Mammals: Human;Skeletal system;Bone	1
d__Bacteria;p__Firmicutes;c__Bacilli;o__Lactobacillales;f__Streptococcaceae;g__Streptococcus;s__Streptococcus pluranimalium	1			Host-associated;Mammals: Human;Unclassified;Unclassified	26
d__Bacteria;p__Firmicutes;c__Bacilli;o__Lactobacillales;f__Streptococcaceae;g__Streptococcus;s__Streptococcus pneumoniae	4			Host-associated;Mammals: Human;Urinary system;Urine	15
d__Bacteria;p__Firmicutes;c__Bacilli;o__Lactobacillales;f__Streptococcaceae;g__Streptococcus;s__Streptococcus porci	1			Host-associated;Mammals;Circulatory system;Heart	1
d__Bacteria;p__Firmicutes;c__Bacilli;o__Lactobacillales;f__Streptococcaceae;g__Streptococcus;s__Streptococcus pyogenes	1			Host-associated;Mammals;Digestive system;Large intestine	65
d__Bacteria;p__Firmicutes;c__Bacilli;o__Lactobacillales;f__Streptococcaceae;g__Streptococcus;s__Streptococcus suis	5			Host-associated;Mammals;Digestive system;Small intestine	1
d__Bacteria;p__Firmicutes;c__Bacilli;o__Lactobacillales;f__Streptococcaceae;g__Streptococcus;s__Streptococcus suis_F	1			Host-associated;Mammals;Digestive system;Stomach	7
d__Bacteria;p__Firmicutes;c__Bacilli;o__Lactobacillales;f__Streptococcaceae;g__Streptococcus;s__Streptococcus suis_L	1			Host-associated;Mammals;Digestive system;Unclassified	7
d__Bacteria;p__Firmicutes;c__Bacilli;o__Lactobacillales;f__Streptococcaceae;g__Streptococcus;s__Streptococcus suis_P	5			Host-associated;Mammals;Integumentary system;Mammary gland	7
d__Bacteria;p__Firmicutes;c__Bacilli;o__Lactobacillales;f__Streptococcaceae;g__Streptococcus;s__Streptococcus suis_W	2			Host-associated;Mammals;Respiratory system;Unclassified	2
d__Bacteria;p__Firmicutes;c__Bacilli;o__Paenibacillales;f__Paenibacillaceae;g__Paenibacillus;s__Paenibacillus ottowii	1			Host-associated;Mammals;Unclassified;Unclassified	110
d__Bacteria;p__Firmicutes;c__Bacilli;o__Paenibacillales;f__Paenibacillaceae;g__Paenibacillus;s__Paenibacillus polymyxa	16			Host-associated;Mammals;Unspecified system;Unspecified organ	4
d__Bacteria;p__Firmicutes;c__Bacilli;o__Paenibacillales;f__Paenibacillaceae;g__Paenibacillus;s__Paenibacillus polymyxa_C	9			Host-associated;Microbial;Bacteria;Unclassified	3
d__Bacteria;p__Firmicutes;c__Bacilli;o__Staphylococcales;f__Salinicoccaceae;g__Jeotgalicoccus_A;s__Jeotgalicoccus_A schoeneichii	1			Host-associated;Mollusca;Unclassified;Unclassified	1
d__Bacteria;p__Firmicutes;c__Bacilli;o__Staphylococcales;f__Staphylococcaceae;g__Staphylococcus;	2			Host-associated;Plants;Phyllosphere;Leaf	1
d__Bacteria;p__Firmicutes;c__Bacilli;o__Staphylococcales;f__Staphylococcaceae;g__Staphylococcus;s__Staphylococcus aureus	38			Host-associated;Plants;Phyllosphere;Phylloplane/Leaf	2
d__Bacteria;p__Firmicutes;c__Bacilli;o__Staphylococcales;f__Staphylococcaceae;g__Staphylococcus;s__Staphylococcus capitis	2			Host-associated;Plants;Phyllosphere;Unclassified	4
d__Bacteria;p__Firmicutes;c__Bacilli;o__Staphylococcales;f__Staphylococcaceae;g__Staphylococcus;s__Staphylococcus epidermidis	2			Host-associated;Plants;Roots;Rhizosphere	1
d__Bacteria;p__Firmicutes;c__Bacilli;o__Staphylococcales;f__Staphylococcaceae;g__Staphylococcus;s__Staphylococcus haemolyticus	15			Host-associated;Plants;Roots;Unclassified	2
d__Bacteria;p__Firmicutes;c__Bacilli;o__Staphylococcales;f__Staphylococcaceae;g__Staphylococcus;s__Staphylococcus ureilyticus	1			Host-associated;Plants;Unclassified;Unclassified	8
d__Bacteria;p__Firmicutes_A;;;;;	28			Host-associated;Unclassified;Unclassified;Unclassified	98
d__Bacteria;p__Firmicutes_A;c__Clostridia;;;;	45
d__Bacteria;p__Firmicutes_A;c__Clostridia;o__Christensenellales;f__CAG-74;g__UBA11524;	1
d__Bacteria;p__Firmicutes_A;c__Clostridia;o__Christensenellales;f__Christensenellaceae;g__Christensenella;s__Christensenella sp014287795	1
d__Bacteria;p__Firmicutes_A;c__Clostridia;o__Christensenellales;f__Christensenellaceae;g__Christensenella;s__Christensenella timonensis	1
d__Bacteria;p__Firmicutes_A;c__Clostridia;o__Clostridiales;f__Clostridiaceae;;	4
d__Bacteria;p__Firmicutes_A;c__Clostridia;o__Clostridiales;f__Clostridiaceae;g__Clostridium;	1
d__Bacteria;p__Firmicutes_A;c__Clostridia;o__Clostridiales;f__Clostridiaceae;g__Hathewaya;s__Hathewaya proteolytica	1
d__Bacteria;p__Firmicutes_A;c__Clostridia;o__Eubacteriales;f__Eubacteriaceae;g__Eubacterium;s__Eubacterium callanderi	1
d__Bacteria;p__Firmicutes_A;c__Clostridia;o__Lachnospirales;f__Lachnospiraceae;;	9
d__Bacteria;p__Firmicutes_A;c__Clostridia;o__Lachnospirales;f__Lachnospiraceae;g__14-2;s__14-2 sp001940225	1
d__Bacteria;p__Firmicutes_A;c__Clostridia;o__Lachnospirales;f__Lachnospiraceae;g__Blautia;s__Blautia coccoides	1
d__Bacteria;p__Firmicutes_A;c__Clostridia;o__Lachnospirales;f__Lachnospiraceae;g__Blautia_A;s__Blautia_A wexlerae	3
d__Bacteria;p__Firmicutes_A;c__Clostridia;o__Lachnospirales;f__Lachnospiraceae;g__Enterocloster;s__Enterocloster bolteae	1
d__Bacteria;p__Firmicutes_A;c__Clostridia;o__Lachnospirales;f__Lachnospiraceae;g__Fusicatenibacter;s__Fusicatenibacter saccharivorans	1
d__Bacteria;p__Firmicutes_A;c__Clostridia;o__Lachnospirales;f__Lachnospiraceae;g__Hespellia;s__Hespellia stercorisuis	1
d__Bacteria;p__Firmicutes_A;c__Clostridia;o__Lachnospirales;f__Lachnospiraceae;g__Lachnospira;s__Lachnospira eligens_A	1
d__Bacteria;p__Firmicutes_A;c__Clostridia;o__Lachnospirales;f__Lachnospiraceae;g__Mediterraneibacter;s__Mediterraneibacter lactaris	1
d__Bacteria;p__Firmicutes_A;c__Clostridia;o__Lachnospirales;f__Lachnospiraceae;g__Mediterraneibacter_A;s__Mediterraneibacter_A butyricigenes	1
d__Bacteria;p__Firmicutes_A;c__Clostridia;o__Lachnospirales;f__Lachnospiraceae;g__Mobilitalea;s__Mobilitalea luporum	1
d__Bacteria;p__Firmicutes_A;c__Clostridia;o__Lachnospirales;f__Lachnospiraceae;g__Sellimonas;s__Sellimonas intestinalis	3
d__Bacteria;p__Firmicutes_A;c__Clostridia;o__Lachnospirales;f__Lachnospiraceae;g__UMGS1375;	1
d__Bacteria;p__Firmicutes_A;c__Clostridia;o__Oscillospirales;;;	6
d__Bacteria;p__Firmicutes_A;c__Clostridia;o__Oscillospirales;f__Acutalibacteraceae;;	6
d__Bacteria;p__Firmicutes_A;c__Clostridia;o__Oscillospirales;f__Acutalibacteraceae;g__Ruminococcus_E;s__Ruminococcus_E bromii_B	1
d__Bacteria;p__Firmicutes_A;c__Clostridia;o__Oscillospirales;f__Acutalibacteraceae;g__Ruminococcus_E;s__Ruminococcus_E sp003438075	1
d__Bacteria;p__Firmicutes_A;c__Clostridia;o__Oscillospirales;f__Acutalibacteraceae;g__UBA1417;	3
d__Bacteria;p__Firmicutes_A;c__Clostridia;o__Oscillospirales;f__Oscillospiraceae;g__CAG-83;	1
d__Bacteria;p__Firmicutes_A;c__Clostridia;o__Oscillospirales;f__Oscillospiraceae;g__Marseille-P3106;s__Marseille-P3106 sp900169975	1
d__Bacteria;p__Firmicutes_A;c__Clostridia;o__Oscillospirales;f__Ruminococcaceae;g__Faecalibacterium;	2
d__Bacteria;p__Firmicutes_A;c__Clostridia;o__Oscillospirales;f__Ruminococcaceae;g__Ruminococcus_D;	2
d__Bacteria;p__Firmicutes_A;c__Clostridia;o__Peptostreptococcales;f__Anaerovoracaceae;g__Hornefia;s__Hornefia porci	1
d__Bacteria;p__Firmicutes_A;c__Clostridia;o__Peptostreptococcales;f__Peptostreptococcaceae;g__Clostridioides;s__Clostridioides difficile	1
d__Bacteria;p__Firmicutes_C;;;;;	1
d__Bacteria;p__Firmicutes_C;c__Negativicutes;;;;	7
d__Bacteria;p__Firmicutes_C;c__Negativicutes;o__Acidaminococcales;f__Acidaminococcaceae;;	1
d__Bacteria;p__Firmicutes_C;c__Negativicutes;o__Acidaminococcales;f__Acidaminococcaceae;g__Acidaminococcus;s__Acidaminococcus intestini	2
d__Bacteria;p__Firmicutes_C;c__Negativicutes;o__Acidaminococcales;f__Acidaminococcaceae;g__Phascolarctobacterium;	1
d__Bacteria;p__Firmicutes_C;c__Negativicutes;o__Selenomonadales;f__Selenomonadaceae;;	2
d__Bacteria;p__Firmicutes_C;c__Negativicutes;o__Selenomonadales;f__Selenomonadaceae;g__Centipeda;s__Centipeda sp000286455	1
d__Bacteria;p__Firmicutes_C;c__Negativicutes;o__Veillonellales;;;	19
d__Bacteria;p__Firmicutes_C;c__Negativicutes;o__Veillonellales;f__Megasphaeraceae;;	13
d__Bacteria;p__Firmicutes_C;c__Negativicutes;o__Veillonellales;f__Megasphaeraceae;g__Megasphaera;	17
d__Bacteria;p__Firmicutes_C;c__Negativicutes;o__Veillonellales;f__Megasphaeraceae;g__Megasphaera;s__Megasphaera elsdenii	1
d__Bacteria;p__Firmicutes_C;c__Negativicutes;o__Veillonellales;f__Veillonellaceae;g__Veillonella_A;s__Veillonella_A seminalis	1
d__Bacteria;p__Firmicutes_G;c__UBA4882;o__UBA8346;;;	3
d__Bacteria;p__Myxococcota;;;;;	1
d__Bacteria;p__Patescibacteria;c__ABY1;o__SG8-24;f__UBA9934;g__UM-FILTER-41-35;	1
d__Bacteria;p__Proteobacteria;;;;;	3
d__Bacteria;p__Proteobacteria;c__Alphaproteobacteria;o__RF32;;;	1
d__Bacteria;p__Proteobacteria;c__Alphaproteobacteria;o__RF32;f__CAG-239;;	2
d__Bacteria;p__Proteobacteria;c__Alphaproteobacteria;o__Rhodobacterales;f__Rhodobacteraceae;g__Cereibacter_A;s__Cereibacter_A ovatus	1
d__Bacteria;p__Proteobacteria;c__Gammaproteobacteria;;;;	5
d__Bacteria;p__Proteobacteria;c__Gammaproteobacteria;o__Burkholderiales;f__Neisseriaceae;g__Neisseria;s__Neisseria polysaccharea	1
d__Bacteria;p__Proteobacteria;c__Gammaproteobacteria;o__Chromatiales;f__Sedimenticolaceae;g__Thiodiazotropha;s__Thiodiazotropha endolucinida	1
d__Bacteria;p__Proteobacteria;c__Gammaproteobacteria;o__Enterobacterales;f__Aeromonadaceae;g__Aeromonas;s__Aeromonas hydrophila	1
d__Bacteria;p__Proteobacteria;c__Gammaproteobacteria;o__Enterobacterales;f__Enterobacteriaceae;;	9
d__Bacteria;p__Proteobacteria;c__Gammaproteobacteria;o__Enterobacterales;f__Enterobacteriaceae;g__Citrobacter;s__Citrobacter freundii	4
d__Bacteria;p__Proteobacteria;c__Gammaproteobacteria;o__Enterobacterales;f__Enterobacteriaceae;g__Enterobacter;	3
d__Bacteria;p__Proteobacteria;c__Gammaproteobacteria;o__Enterobacterales;f__Enterobacteriaceae;g__Enterobacter;s__Enterobacter hormaechei_A	6
d__Bacteria;p__Proteobacteria;c__Gammaproteobacteria;o__Enterobacterales;f__Enterobacteriaceae;g__Escherichia;	57
d__Bacteria;p__Proteobacteria;c__Gammaproteobacteria;o__Enterobacterales;f__Enterobacteriaceae;g__Escherichia;s__Escherichia albertii	4
d__Bacteria;p__Proteobacteria;c__Gammaproteobacteria;o__Enterobacterales;f__Enterobacteriaceae;g__Escherichia;s__Escherichia coli	1585
d__Bacteria;p__Proteobacteria;c__Gammaproteobacteria;o__Enterobacterales;f__Enterobacteriaceae;g__Escherichia;s__Escherichia fergusonii	1
d__Bacteria;p__Proteobacteria;c__Gammaproteobacteria;o__Enterobacterales;f__Enterobacteriaceae;g__Escherichia;s__Escherichia marmotae	17
d__Bacteria;p__Proteobacteria;c__Gammaproteobacteria;o__Enterobacterales;f__Enterobacteriaceae;g__Escherichia;s__Escherichia ruysiae	3
d__Bacteria;p__Proteobacteria;c__Gammaproteobacteria;o__Enterobacterales;f__Enterobacteriaceae;g__Klebsiella;	1
d__Bacteria;p__Proteobacteria;c__Gammaproteobacteria;o__Enterobacterales;f__Enterobacteriaceae;g__Klebsiella;s__Klebsiella ornithinolytica	2
d__Bacteria;p__Proteobacteria;c__Gammaproteobacteria;o__Enterobacterales;f__Enterobacteriaceae;g__Klebsiella;s__Klebsiella pneumoniae	17
d__Bacteria;p__Proteobacteria;c__Gammaproteobacteria;o__Enterobacterales;f__Enterobacteriaceae;g__Leclercia;s__Leclercia adecarboxylata_C	1
d__Bacteria;p__Proteobacteria;c__Gammaproteobacteria;o__Enterobacterales;f__Enterobacteriaceae;g__Pseudescherichia;	1
d__Bacteria;p__Proteobacteria;c__Gammaproteobacteria;o__Enterobacterales;f__Enterobacteriaceae;g__Salmonella;	2
d__Bacteria;p__Proteobacteria;c__Gammaproteobacteria;o__Enterobacterales;f__Enterobacteriaceae;g__Serratia;	9
d__Bacteria;p__Proteobacteria;c__Gammaproteobacteria;o__Enterobacterales;f__Enterobacteriaceae;g__Serratia;s__Serratia marcescens_J	1
d__Bacteria;p__Proteobacteria;c__Gammaproteobacteria;o__Enterobacterales;f__Enterobacteriaceae;g__Serratia;s__Serratia marcescens_K	19
d__Bacteria;p__Proteobacteria;c__Gammaproteobacteria;o__Enterobacterales;f__Enterobacteriaceae;g__Serratia;s__Serratia nematodiphila	1
d__Bacteria;p__Proteobacteria;c__Gammaproteobacteria;o__Enterobacterales;f__Enterobacteriaceae;g__Serratia;s__Serratia nevei	2
d__Bacteria;p__Proteobacteria;c__Gammaproteobacteria;o__Enterobacterales;f__Enterobacteriaceae;g__Serratia;s__Serratia surfactantfaciens	1
d__Bacteria;p__Proteobacteria;c__Gammaproteobacteria;o__Enterobacterales;f__Enterobacteriaceae;g__Serratia;s__Serratia ureilytica	1
d__Bacteria;p__Proteobacteria;c__Gammaproteobacteria;o__Enterobacterales;f__Pasteurellaceae;g__Haemophilus_B;s__Haemophilus_B ducreyi	4
d__Bacteria;p__Proteobacteria;c__Gammaproteobacteria;o__Enterobacterales;f__Pasteurellaceae;g__Mannheimia;s__Mannheimia haemolytica	1
d__Bacteria;p__Proteobacteria;c__Gammaproteobacteria;o__Pseudomonadales;f__Moraxellaceae;g__Acinetobacter;	3
d__Bacteria;p__Proteobacteria;c__Gammaproteobacteria;o__Pseudomonadales;f__Moraxellaceae;g__Acinetobacter;s__Acinetobacter baumannii	26
d__Bacteria;p__Proteobacteria;c__Gammaproteobacteria;o__Pseudomonadales;f__Pseudomonadaceae;g__Pseudomonas;s__Pseudomonas aeruginosa	4
d__Bacteria;p__Proteobacteria;c__Gammaproteobacteria;o__Xanthomonadales;f__Xanthomonadaceae;g__Lysobacter_B;s__Lysobacter_B oculi	1
d__Bacteria;p__Proteobacteria;c__Gammaproteobacteria;o__Xanthomonadales;f__Xanthomonadaceae;g__Stenotrophomonas;	1
d__Bacteria;p__Verrucomicrobiota;c__Lentisphaeria;o__Victivallales;f__Victivallaceae;g__Victivallis;s__Victivallis vadensis	2
(en blanco)
Total general	2460
